# Supplementary material for: Development and validation of nomograms to intraoperatively predict metastatic patterns in regional lymph nodes in patients diagnosed with esophageal cancer
Source: BMC Cancer. 2021 Jan 5;21:22. doi: 10.1186/s12885-020-07738-9 (PMC7786479; doi:10.1186/s12885-020-07738-9)
Supplement: Supplementary file 1 — Additional file 1. Support file containing the gender(male:1;female:0), smoke (yes:1; no:0), alcohol (yes:1;no:0), History of esophagitis and gastritis(yes:1;no:0), diabetes(yes:1;no:0), tumor history(yes:1;no:0), tumor family history(yes:1;no:0), Bloodtype (A:0;B1;AB2;O3), Neutrophil(G), Lymphocyte(G), N/L(G), Platelet(G), N/P(G), Serum Albumin(G), ALP(G), Serum Globulin(G), Al/Gl ratio(G), APTT(G), PT(G), Pathology(Squamous cell:0,Neuroendocrine:1,Adenosquamous:2,Small cell:3,Adenocarcinoma:4,other:5), Grade(I:0,I-II:1,II:2,II-III:3,III:4), Pathological morphology(Medullary:0,Mushroom umbrella:1,Ulcerative:2,Constriction:3,early stage:4), Multifocal carcinoma(yes:1;no:0), lymph-vascular space invasion, neural invasion, skipping regional lymph nodes, Continuous regional lymph nodes, Regional lymph nodes described in categorical variables and Age, number of cigarettes, Alcohol consumption, Upper boundary of tumor(Distance to incisors), lower boundary of tumor(Distance to incisors), Length of tumor, Neutrophil, Lymphocyte, N/L, Platelet, N/P, Serum Albumin, ALP, Serum Globulin, Al/Gl ratio, APTT, PT, CEA, CYFRA211, NSE, Tumor size(cm), depth of tumor invasion(cm), upper section of esophagus(18-24 cm)middle section(24–32)lower section(32–40) described in continuous variables. [file 12885_2020_7738_MOESM1_ESM.zip]

Archive with 2 entries (2 files):
- training cohortR4.xlsx
- validaton cohortR4.xlsx
