# Supplementary material for: Development and validation of nomograms to intraoperatively predict metastatic patterns in regional lymph nodes in patients diagnosed with esophageal cancer
Source: BMC Cancer. 2021 Jan 5;21:22. doi: 10.1186/s12885-020-07738-9 (PMC7786479; doi:10.1186/s12885-020-07738-9)
Supplement: Supplementary file 1 — Additional file 1. Support file containing the gender(male:1;female:0), smoke (yes:1; no:0), alcohol (yes:1;no:0), History of esophagitis and gastritis(yes:1;no:0), diabetes(yes:1;no:0), tumor history(yes:1;no:0), tumor family history(yes:1;no:0), Bloodtype (A:0;B1;AB2;O3), Neutrophil(G), Lymphocyte(G), N/L(G), Platelet(G), N/P(G), Serum Albumin(G), ALP(G), Serum Globulin(G), Al/Gl ratio(G), APTT(G), PT(G), Pathology(Squamous cell:0,Neuroendocrine:1,Adenosquamous:2,Small cell:3,Adenocarcinoma:4,other:5), Grade(I:0,I-II:1,II:2,II-III:3,III:4), Pathological morphology(Medullary:0,Mushroom umbrella:1,Ulcerative:2,Constriction:3,early stage:4), Multifocal carcinoma(yes:1;no:0), lymph-vascular space invasion, neural invasion, skipping regional lymph nodes, Continuous regional lymph nodes, Regional lymph nodes described in categorical variables and Age, number of cigarettes, Alcohol consumption, Upper boundary of tumor(Distance to incisors), lower boundary of tumor(Distance to incisors), Length of tumor, Neutrophil, Lymphocyte, N/L, Platelet, N/P, Serum Albumin, ALP, Serum Globulin, Al/Gl ratio, APTT, PT, CEA, CYFRA211, NSE, Tumor size(cm), depth of tumor invasion(cm), upper section of esophagus(18-24 cm)middle section(24–32)lower section(32–40) described in continuous variables. [file 12885_2020_7738_MOESM1_ESM.zip › training cohortR4.xlsx]

## Sheet: 导出摘要
	此文稿由 Numbers 表格导出。所有表格均已转换为 Excel 工作表。每张 Numbers 工作表上的所有其他对象都已放置在单独的工作表中。请注意其中的公式计算可能与 Excel 不同。
	Numbers 表格工作表名称	数字表格名称	Excel 工作表名称
	工作表 1
		vald2	工作表 1 - vald2
	工作表 1-1
		vald2	工作表 1-1 - vald2

## Sheet: 工作表 1 - vald2
Patient ID	Age	group	smoke (yes:1; no:0)	number of cigarete	alchol (yes:1;no:0)	Alcohol consumption	History of esophagitis and gastritis(yes:1;no:0)	diabetes(yes:1;no:0)	tumor history(yes:1;no:0)	tumor family history(yes:1;no:0)	Upper boundary of tumor(Distance to incisors)	lower boundary of tumor(Distance to incisors)	Length of tumor	Bloodtype(A:0;B1;AB2;O3)	Neutrophil	Neutrophil(G)	Lymphocyte	Lymphocyte(G)	N/L	N/L(G)	Platelet	Platelet(G)	N/P	N/P(G)	Serum Albumin	Serum Albumin(G)	ALP	ALP(G)	Serum Globulin	Serum Globulin(G)	Al/Gl ratio	Al/Gl ratio(G)	APTT	APTT(G)	PT	PT(G)	CEA	CYFRA211	NSE	Pathology（Squamous cell:0,Neuroendocrine:1,Adenosquamous:2,Small cell:3,Adenocarcinoma:4,other:5）	Grade(I:0,I-II:1,II:2,II-III:3,III:4)	Pathological morphology（Medullary:0,Mushroom umbrella:1,Ulcerative:2,Constriction:3,early stage:4)	Multifocal carcinoma(yes:1;no:0)	Tumor size(cm)	depth of tumor invasion(cm)	lymph-vascular space invasion	neural invasion	skipping regional lymph nodes	Continuous regional lymph nodes
1	60-70	1	1	#NULL!	0	0	0	0	0	0	22	22	0	#NULL!	#NULL!	#NULL!	#NULL!	#NULL!	#NULL!	#NULL!	#NULL!	#NULL!	0	0	#NULL!	#NULL!	#NULL!	#NULL!	#NULL!	#NULL!	#NULL!	#NULL!	#NULL!		#NULL!	#NULL!	unknown	unknown	unknown	0	unknown	unknown	0	unknown	4	0	0	0	0
2	60-70	1	1	600	0	0	0	0	0	0	30	32	2	#NULL!	#NULL!	#NULL!	#NULL!	#NULL!	#NULL!	#NULL!	#NULL!	#NULL!	0	0	#NULL!	#NULL!	#NULL!	#NULL!	#NULL!	#NULL!	#NULL!	#NULL!	#NULL!		#NULL!	#NULL!	unknown	unknown	unknown	0	unknown	4	0	2		0	0	0	0
3	60-70	1	1	900	0	0	0	0	0	1	21	25	4	#NULL!	#NULL!	#NULL!	#NULL!	#NULL!	#NULL!	#NULL!	#NULL!	#NULL!	0	0	#NULL!	#NULL!	#NULL!	#NULL!	#NULL!	#NULL!	#NULL!	#NULL!	#NULL!		#NULL!	#NULL!	unknown	unknown	unknown	0	2	2	0	2	5	0	0	0	0
4	60-70	1	1	200	0	0	0	0	0	0	unknown	unknown		#NULL!	#NULL!	#NULL!	#NULL!	#NULL!	#NULL!	#NULL!	#NULL!	#NULL!	0	0	#NULL!	#NULL!	#NULL!	#NULL!	#NULL!	#NULL!	#NULL!	#NULL!	#NULL!		#NULL!	#NULL!	unknown	unknown	unknown	0	2	4	0	2.5	1	0	0	0	0
5	60-70	1	0	0	0	0	0	0	0	0	unknown	unknown		#NULL!	#NULL!	#NULL!	#NULL!	#NULL!	#NULL!	#NULL!	#NULL!	#NULL!	0	0	#NULL!	#NULL!	#NULL!	#NULL!	#NULL!	#NULL!	#NULL!	#NULL!	#NULL!		#NULL!	#NULL!	unknown	unknown	unknown	#NULL!	unknown	unknown	0	unknown		0	0	0	0
6	60-70	1	1	350	1	25	0	0	0	0	unknown	unknown		0	#NULL!	#NULL!	#NULL!	#NULL!	#NULL!	#NULL!	#NULL!	#NULL!	0	0	#NULL!	#NULL!	#NULL!	#NULL!	#NULL!	#NULL!	#NULL!	#NULL!	#NULL!		#NULL!	#NULL!	unknown	unknown	unknown	0	3	4	0	2	2	1	0	0	0
7	60-70	1	0	0	0	0	0	0	0	0	23	26	3	3	3.62	1	2.27	1	1.84	0	137	0	0.0264	1	39	0	67	0	30.1	1	1.3	0	#NULL!		#NULL!	#NULL!	0.6	1.4	16.8999	0	unknown	unknown	0	3	4	0	0	0	0
8	60-70	1	0	0	1	160	0	0	0	0	25	32	7	1	3.05	0	1.61	0	1.69	0	103	0	0.0296	1	43.3	1	62.3	0	25.1	0	1.73	1	28.6	1	1.04	0	unknown	unknown	unknown	0	2	4	1	5	4	0	0	0	0
9	70-80	1	1	1000	0	0	0	0	0	0	35	39	4	1	7.31	1	1.36	0	3.18	1	249	1	0.0294	1	42	1	136.4	1	27.1	1	1.5	0	25.1	0	9.7	0	3.5	3.4	15.9	0	2	0	0	3.5	4	0	0	0	0
10	60-70	1	1	300	1	60	0	0	0	1	33	36	3	1	1.9	0	2.3	1	0.96	0	221	1	0.0086	0	45.3	1	87.6	1	33.3	1	1.4	0	23.5	0	10.3	0	3.3	2.29999	16.5	0	2	2	0	4	5	1	1	0	0
11	50-60	1	0	0	1	30	0	0	0	0	32	34	2	3	5.78	1	2	1	2.19	1	198	1	0.0292	1	45.6	1	97.1	1	35.3	1	1.29	0	27.5	1	10.3	0	5.38	1.49	15.22	0	4	4	0	1	2	0	0	0	0
12	50-60	1	1	400	1	80	0	0	0	0	20	20	0	1	2.7	0	2	1	1.01	0	189	1	0.0143	0	48.8	1	102.7	1	33.7	1	1.45	0	22.3	0	10.4	0	unknown	unknown	unknown	0	2	2	0	unknown	2	0	0	0	0
13	60-70	1	0	0	0	0	0	1	0	0	30	30	0	0	3.1	0	1.8	1	1.7	0	189	1	0.0164	0	36.9	0	77.5	0	23.5	0	1.57	1	23.3	0	10.5	0	1.62	2.34	14.96	0	2	2	0	2	3	0	0	0	0
14	60-70	1	0	0	0	0	0	0	0	0	24	26	2	0	9.15	1	1.87	1	6.58	1	270	1	0.0339	1	44.2	1	78.9	0	26.2	0	1.7	1	26	0	10.5	0	1.1	2	16.7	0	2	0	0	2	3	0	0	0	0
15	60-70	1	1	600	1	150	0	0	0	0	30	40	10	0	3.27	0	1.4	0	1.33	0	186	0	0.0176	0	32.2	0	65.9	0	27	1	1.2	0	26.9	1	10.5	0	7.1	3.7	13.6	0	3	2	0	3.5	5	1	0	0	0
16	60-70	1	1	1200	1	120	0	0	0	1	29	30	1	3	2.26	0	1.77	1	1.2	0	137	0	0.0165	0	34.3	0	79	0	21.9	0	1.6	1	27.5	1	10.5	0	2	2.1	10.5	3	2	2	0	1	2	0	0	0	0
17	60-70	1	1	600	0	0	0	0	0	0	30	35	5	1	6.3	1	2.4	1	3.04	1	316	1	0.0199	1	39.7	1	100.8	1	32.3	1	1.23	0	18.9	0	10.6	0	unknown	unknown	unknown	0	3	0	0	unknown	5	1	0	0	0
18	80-90	1	0	0	0	0	0	0	0	0	24	28	4	1	3.97	1	1.67	1	1.97	0	234	1	0.017	0	38.5	0	92.8	1	28.9	1	1.3	0	19.2	0	10.6	0	1.5	2.7	10.9	0	3	2	0	4	4	0	0	0	0
19	60-70	1	0	0	0	0	0	1	0	0	unknown	unknown		0	4.38	1	3.43	1	3.65	1	265	1	0.0165	0	35.9	0	73.2	0	27.3	1	1.32	0	19.7	0	10.6	0	2.29999	3.9	11.5	0	2	0	0	unknown	2	0	0	0	0
20	60-70	1	0	0	0	0	0	0	0	1	30	32	2	1	4.38	1	1.92	1	2.72	1	196	1	0.0223	1	44	1	106.1	1	33.7	1	1.3	0	20.4	0	10.6	0	unknown	unknown	unknown	0	2	0	0	2.5	5	0	1	0	0
21	60-70	1	0	0	0	0	0	1	0	0	unknown	unknown		0	2.31	0	1.13	0	1.48	0	230	1	0.01	0	43.3	1	82.4	1	29.5	1	1.5	0	26.1	0	10.6	0	1.4	2.1	10.8	5	unknown	2	0	4.5	5	0	0	0	0
22	60-70	1	1	100	0	0	0	0	0	0	25	28	3	1	3.7	1	1.6	0	2.66	1	144	0	0.0257	1	36.6	0	62.8	0	27.7	1	1.32	0	19.6	0	10.7	0	5.3	4.2	17.8	0	3	0	0	4	4	0	0	0	0
23	60-70	1	0	0	0	0	0	0	0	0	27	30	3	1	4.08	1	2.49	1	3.55	1	254	1	0.0161	0	42.3	1	74.2	0	30	1	1.41	0	21.1	0	10.7	0	3.9	2	15	0	2	0	0	unknown	4	0	0	0	0
24	70-80	1	0	0	0	0	0	0	0	0	unknown	unknown		0	3.2	0	2.4	1	2.01	1	188	1	0.017	0	39.9	1	106.4	1	33.1	1	1.21	0	23.6	0	10.7	0	1.2	1.7	17.8999	0	1	1	0	6	4	0	0	0	0
25	50-60	1	0	0	0	0	0	0	0	0	30	34	4	3	3.7	1	0.92	0	1.88	0	67	0	0.0552	1	47.2	1	94.3	1	29.9	1	1.6	1	23.6	0	10.7	0	1.2	1.6	23	0	2	2	0	2.5	3	0	0	0	0
26	70-80	1	1	#NULL!	1	40	0	1	1	0	33	35	2	1	3.9	1	1.4	0	1.67	0	171	0	0.0228	1	36.8	0	78.9	0	27.3	1	1.35	0	23.9	0	10.7	0	1.8	2.6	15.9	0	4	0	1	2	2	0	0	0	0
27	60-70	1	1	800	1	240	0	0	0	0	31	38	7	1	3.73	1	1.73	1	2.07	1	180	0	0.0207	1	44.2	1	44.2	0	25.9	0	1.7	1	24.5	0	10.7	0	4.2	1.4	9.6	0	4	4	0	0.5	1	0	0	1	0
28	70-80	1	0	0	0	0	0	0	1	0	27	29	2	3	5.65	1	1.07	0	6.14	1	208	1	0.0272	1	47.8	1	124.3	1	22.8	0	2.1	1	22.2	0	10.8	0	2.6	4	13.3	0	0	unknown	0	2		0	0	0	0
29	50-60	1	0	0	0	0	0	0	0	0	20	20	0	3	2.52	0	1.63	0	1.75	0	115	0	0.0219	1	42.8	1	137.7	1	26.2	0	1.6	1	24.5	0	10.8	0	2.29999	1.2	17.7	0	3	2	0	2.5	4	0	0	0	1
30	50-60	1	0	0	0	0	0	0	0	0	30	35	5	0	2.87	0	1.97	1	3.38	1	190	1	0.0151	0	45.1	1	78.4	0	23.6	0	1.9	1	24.5	0	10.8	0	1.8	1.8	20.9	0	3	2	0	4.5	5	0	0	0	1
31	40-50	1	1	400	1	40	0	0	0	0	31	36	5	3	2.55	0	1.88	1	1.7	0	240	1	0.0106	0	37.2	0	84.1	1	24.9	0	1.5	0	25.3	0	10.8	0	1.6	1.3	13.4	0	2	2	0	3	2	0	0	0	0
32	60-70	1	0	0	0	0	0	0	0	0	26	32	6	1	2.1	0	2.3	1	1.09	0	238	1	0.0088	0	41.1	1	77.5	0	26.3	0	1.6	1	20.7	0	10.9	0	4.5	3.4	15.9	0	3	2	0	3.5	4	0	0	1	0
33	70-80	1	0	0	0	0	0	0	0	0	23	26	3	1	2.4	0	1.5	0	1.28	0	127	0	0.0189	1	39.6	1	94.2	1	23.3	0	1.7	1	22.4	0	10.9	0	2.5	2.4	15.4	0	3	2	0	2	4	1	1	0	0
34	50-60	1	1	1200	1	60	0	0	0	1	30	30	0	1	2.25	0	1.41	0	1.99	0	303	1	0.0074	0	38.6	0	75.6	0	23.8	0	1.6	1	22.5	0	10.9	0	4.9	3.2	13.4	0	3	2	1	2	3	1	0	0	0
35	80-90	1	0	0	1	672	0	0	0	1	30	35	5	1	3.37	1	1.22	0	1.75	0	241	1	0.014	0	36	0	74.1	0	25.5	0	1.41	0	23.5	0	10.9	0	3.2	1.3	17	0	2	2	0	unknown	4	0	1	0	0
36	60-70	1	0	0	0	0	0	0	0	0	23	27	4	1	2.33	0	1.81	1	2.08	1	183	0	0.0127	0	41.1	1	116.7	1	26.2	0	1.57	1	24	0	10.9	0	6.85	3.03	15	0	3	2	0	3.5	4	1	1	0	0
37	60-70	1	0	0	0	0	0	0	0	0	34	37	3	1	1.92	0	1.44	0	1.98	0	144	0	0.0133	0	41.6	1	58.7	0	24.2	0	1.7	1	24.2	0	10.9	0	unknown	unknown	unknown	0	4	0	0	3	4	0	0	0	1
38	60-70	1	0	0	0	0	0	0	0	0	unknown	unknown		1	4.83	1	2.45	1	2.39	1	134	0	0.036	1	37.9	0	92.9	1	29.5	1	1.28	0	24.3	0	10.9	0	3.2	1.8	16.8999	0	2	2	0	3	4	0	0	0	0
39	60-70	1	1	#NULL!	0	0	0	0	0	0	24	28	4	0	2.56	0	1.39	0	1.74	0	189	1	0.0135	0	34.9	0	63.7	0	31.8	1	1.1	0	24.4	0	10.9	0	unknown	unknown	unknown	0	4	0	0	unknown	3	0	0	0	0
40	60-70	1	0	0	0	0	0	0	0	0	24	28	4	1	3.16	0	1.68	1	1.83	0	212	1	0.0149	0	39.1	0	156	1	31.7	1	1.2	0	24.5	0	10.9	0	3.7	3.4	17.2	0	3	0	1	3.5	4	1	0	1	0
41	60-70	1	1	20	1	175	0	0	0	0	25	35	10	1	2.21	0	0.97	0	1.26	0	176	0	0.0126	0	37.6	0	75.5	0	20.9	0	1.8	1	25	0	10.9	0	3.9	1.1	23.7	0	2	4	0	2	4	1	1	0	1
42	60-70	1	0	0	0	0	0	0	0	0	32	36	4	1	3.22	0	1.67	1	1.49	0	202	1	0.0159	0	43.6	1	103	1	29.4	1	1.5	0	25.2	0	10.9	0	3.4	1.7	13.8	0	3	2	0	1.5	3	0	0	0	0
43	70-80	1	0	0	0	0	0	0	0	0	24	27	3	3	4.89	1	2.49	1	3.04	1	186	0	0.0263	1	40.9	1	75	0	26.9	1	1.52	1	27.8	1	10.9	0	3.6	2.2	16	0	4	4	0	unknown	4	0	0	0	0
44	70-80	1	0	0	0	0	0	0	0	0	23	26	3	3	3.48	1	2.55	1	1.8	0	147	0	0.0237	1	45.3	1	101	1	32.2	1	1.41	0	20.7	0	11	0	3.1	4	19.2	0	1	0	0	3	2	0	0	0	0
45	80-90	1	0	0	0	0	0	0	0	0	28	33	5	#NULL!	3.25	0	2.29	1	1.63	0	163	0	0.0199	1	43.7	1	90	1	30.5	1	1.4	0	22.1	0	11	0	3.5	4	11	0	2	0	0	4.5	3	0	0	0	1
46	60-70	1	0	0	0	0	0	0	0	0	27	30	3	0	2.87	0	2.11	1	1.55	0	164	0	0.0175	0	40.3	1	90.7	1	29.6	1	1.36	0	23	0	11	0	unknown	unknown	unknown	0	1	0	0	3	4	0	0	0	0
47	60-70	1	1	600	1	200	0	0	0	1	25	31	6	1	3.58	1	2.39	1	2	0	374	1	0.0096	0	37.5	0	78	0	26.9	1	1.4	0	24.1	0	11	0	3.3	2	35.2999	0	2	0	0	2.5	5	1	1	0	1
48	50-60	1	0	0	0	0	0	0	0	0	25	25	0	1	3.18	0	1.78	1	2	0	141	0	0.0226	1	42.8	1	108.6	1	29.4	1	1.46	0	24.3	0	11	0	1.2	1.7	33.5	0	2	4	0	unknown	1	1	0	0	0
49	60-70	1	0	0	0	0	0	0	0	0	35	38	3	1	5.38	1	1.09	0	4.85	1	231	1	0.0233	1	45.5	1	102	1	27.5	1	1.65	1	25.5	0	11	0	5.93	2.56	22.41	0	3	2	0	3	2	1	0	0	0
50	60-70	1	1	400	1	60	0	0	0	0	23	27	4	1	3.4	1	1	0	2.07	1	177	0	0.0192	1	36.6	0	96.8	1	23.9	0	1.5	0	25.7	0	11	0	6.1	6	10.8	0	3	0	0	4	3	0	0	0	0
51	60-70	1	1	1000	1	100	0	0	0	0	28	30	2	3	3.77	1	1.56	0	1.8	0	161	0	0.0234	1	37.8	0	116.9	1	27.5	1	1.4	0	25.8	0	11	0	5.9	4.09999	13.3	0	4	2	0	2	3	1	0	1	0
52	60-70	1	0	0	0	0	0	0	0	1	22	31	9	1	2.75	0	2.3	1	1.56	0	206	1	0.0133	0	44	1	81.4	0	28.8	1	1.5	0	27.1	1	11	0	0.9	3.3	12.4	0	2	2	0	3	2	0	0	0	0
53	50-60	1	1	400	0	0	0	0	0	0	29	33	4	3	3.41	1	1.66	1	4.26	1	209	1	0.0163	0	41	1	106.4	1	24.3	0	1.69	1	27.3	1	11	0	2.06	2.23	13.41	0	2	2	0	3	4	0	0	0	0
54	50-60	1	0	0	0	0	0	0	0	0	26	32	6	0	3.58	1	1.38	0	1.37	0	162	0	0.0221	1	47.1	1	88.1	1	27.2	1	1.73	1	27.5	1	11	0	1.4	2.7	20.3999	0	2	2	0	3	4	0	0	0	0
55	50-60	1	0	0	0	0	0	0	0	0	28	28	0	1	6.13	1	1.88	1	3.19	1	229	1	0.0268	1	43.3	1	109.5	1	32.7	1	1.32	0	28.5	1	11	0	1.3	1.5	13.8	0	0	unknown	0	unknown	1	0	0	0	0
56	50-60	1	0	0	0	0	0	0	0	0	37	40	3	1	5.39	1	1.88	1	5.18	1	332	1	0.0162	0	44.1	1	77.9	0	30.6	1	1.4	0	28.9	1	11	0	4.4	1.2	17.2	0	1	0	0	2.5	5	0	0	0	0
57	70-80	1	1	900	1	360	0	0	0	0	28	32	4	1	4.96	1	2.06	1	2.79	1	251	1	0.0198	1	35.2	0	69	0	22.9	0	1.54	1	29	1	11	0	3.5	2	24.2	0	3	2	0	unknown	3	0	0	0	0
58	60-70	1	0	0	0	0	0	0	1	0	29	31	2	1	3.29	0	1.56	0	2.79	1	150	0	0.0219	1	46.7	1	98.2	1	20.1	0	2.3	1	29	1	11	0	1.1	0.7	14.8	0	2	0	0	1.5	2	0	0	0	0
59	60-70	1	1	800	0	0	0	0	0	0	29	39	10	1	4.12	1	2.64	1	2.13	1	199	1	0.0207	1	31.8	0	106.2	1	25.2	0	1.3	0	30.2	1	11	0	3.6	3.3	18.2	0	2	2	0	1.1	1	0	0	0	0
60	50-60	1	1	600	1	144	0	0	0	1	27	34	7	#NULL!	2.74	0	1.93	1	1.44	0	136	0	0.0201	1	34.4	0	62.8	0	30.7	1	1.12	0	19.5	0	11.1	0	2.8	3	16.7	0	4	unknown	0	unknown	4	0	0	0	0
61	70-80	1	0	0	0	0	0	0	0	0	30	30	0	0	1.42	0	2.64	1	0.83	0	158	0	0.009	0	36.5	0	105	1	27.3	1	1.34	0	19.5	0	11.1	0	unknown	unknown	unknown	0	1	unknown	0	unknown	5	0	0	0	1
62	60-70	1	1	700	1	160	0	0	0	1	33	36	3	0	3.9	1	2.09	1	2.29	1	185	0	0.0211	1	40.6	1	58.8	0	29	1	1.4	0	21.1	0	11.1	0	1.6	2.1	22.3	0	2	0	0	4	5	0	1	0	1
63	60-70	1	1	600	1	60	0	0	0	0	30	30	0	3	3.23	0	1.2	0	1.4	0	296	1	0.0109	0	34.8	0	82.9	1	24	0	1.45	0	22.8	0	11.1	0	1.6	3.3	14.4	0	1	2	0	unknown	5	0	1	0	0
64	60-70	1	0	0	0	0	0	0	0	0	unknown	unknown		0	2.6	0	2	1	1.44	0	224	1	0.0116	0	44.2	1	61.7	0	28.3	1	1.6	1	23.5	0	11.1	0	2.2	2.6	14.1	0	1	unknown	0	2.2	5	0	0	0	0
65	60-70	1	0	0	0	0	0	0	0	0	30	30	0	1	3.71	1	1.39	0	2.32	1	285	1	0.013	0	38.9	0	60.7	0	23.5	0	1.7	1	24.1	0	11.1	0	1.3	1.6	16.8	0	4	2	0	1.5	3	0	0	0	0
66	60-70	1	1	800	1	64	0	0	0	1	24	28	4	3	3.7	1	1.9	1	2.62	1	198	1	0.0187	1	42.6	1	72.3	0	31.9	1	1.34	0	24.9	0	11.1	0	2.4	3.7	16.2	0	2	4	0	4	3	1	0	0	0
67	60-70	1	1	1600	1	120	0	0	0	0	22	25	3	1	2.05	0	2.12	1	0.55	0	249	1	0.0082	0	40.8	1	106.7	1	23.9	0	1.7	1	25	0	11.1	0	3.7	3	16.8999	0	3	2	0	3	4	0	0	0	0
68	50-60	1	1	600	0	0	0	0	0	0	30	30	0	3	3.45	1	3.48	1	3.19	1	254	1	0.0136	0	42.5	1	78.5	0	24.4	0	1.7	1	25.1	0	11.1	0	1.7	2	20.2	0	1	0	0	1.2	1	0	0	0	1
69	60-70	1	1	800	1	30	0	0	0	0	33	40	7	3	2	0	1.7	1	1.34	0	224	1	0.0089	0	36.5	0	58.1	0	20.7	0	1.8	1	25.1	0	11.1	0	1.9	1.3	12	0	2	2	0	6.5	4	0	0	1	0
70	60-70	1	1	200	0	0	0	0	0	0	21	26	5	3	3.9	1	3	1	1.98	0	189	1	0.0206	1	39.8	1	142.1	1	33.6	1	1.18	0	25.4	0	11.1	0	2.6	3.2	15.2	0	4	2	0	unknown	4	0	0	0	0
71	60-70	1	1	1200	1	320	0	0	0	0	29	33	4	3	4.18	1	2.08	1	2.04	1	254	1	0.0165	0	41.7	1	81.3	0	26.4	0	1.6	1	27	1	11.1	0	2.7	1.8	13.3	0	2	0	0	3.5	4	0	0	0	0
72	60-70	1	0	0	0	0	0	0	0	0	unknown	unknown		3	2.57	0	2.24	1	1.61	0	159	0	0.0162	0	37.7	0	109	1	26.7	1	1.4	0	27.1	1	11.1	0	2.29999	1.7	11.3	0	0	unknown	0	2.5	1	0	0	0	0
73	70-80	1	0	0	0	0	0	0	0	0	33	33	0	0	3.4	1	1.8	1	2.13	1	104	0	0.0327	1	35.8	0	87	1	28.9	1	1.24	0	29.5	1	11.1	0	3.4	1.4	16.6	#NULL!	0	unknown	0	unknown		0	0	0	0
74	60-70	1	0	0	0	0	0	0	0	0	unknown	unknown		1	3.9	1	1.31	0	1.96	0	114	0	0.0342	1	41.9	1	87.5	1	29.5	1	1.4	0	22.8	0	11.2	0	2.5	1.7	10.1999	2	unknown	2	0	1.5	5	1	1	0	0
75	60-70	1	1	800	1	160	0	0	0	0	34	37	3	1	4.58	1	2.67	1	3.82	1	287	1	0.016	0	40.2	1	86.8	1	25.9	0	1.55	1	23.3	0	11.2	0	3.4	2.8	14.4	0	2	2	0	2	4	0	0	0	0
76	60-70	1	0	0	1	12	0	0	0	0	25	32	7	3	4.63	1	1.59	0	2.56	1	226	1	0.0205	1	46.1	1	116.3	1	23.5	0	1.96	1	23.4	0	11.2	0	1.82	1.94	17.13	0	3	4	0	4.5	3	0	0	0	0
77	50-60	1	0	0	1	40	0	0	0	0	unknown	unknown		0	5.53	1	2.48	1	4.13	1	259	1	0.0214	1	43.7	1	91	1	27.2	1	1.6	1	23.5	0	11.2	0	9.5	3.4	11.7	3	4	2	0	2.29999	4	1	1	0	0
78	60-70	1	0	0	0	0	0	0	0	0	27	27	0	3	2.37	0	3.21	1	2.19	1	200	1	0.0119	0	43.9	1	83.1	1	35.7	1	1.23	0	23.7	0	11.2	0	unknown	unknown	unknown	0	2	4	0	unknown	2	0	0	0	0
79	60-70	1	1	800	1	160	0	0	0	0	28	37	9	3	4.3	1	1.08	0	2.1	1	193	1	0.0223	1	37.8	0	92.6	1	24.9	0	1.5	0	23.7	0	11.2	0	2.2	3.2	11.4	0	1	0	0	3.5	4	0	0	0	0
80	60-70	1	0	0	0	0	0	0	0	0	26	34	8	0	2.5	0	1.39	0	2.27	1	147	0	0.017	0	38	0	112.4	1	29.3	1	1.3	0	24	0	11.2	0	unknown	unknown	unknown	0	2	2	0	4	4	0	1	0	0
81	60-70	1	1	1600	1	320	0	0	0	0	30	30	0	0	2	0	1.2	0	0.97	0	78	0	0.0256	1	37.2	0	50.4	0	25.8	0	1.44	0	24.3	0	11.2	0	5.5	1.8	24.5	0	2	0	0	2	3	0	0	0	0
82	50-60	1	1	1200	1	100	0	0	0	0	20	25	5	1	3.96	1	2.25	1	2.71	1	231	1	0.0171	0	40.2	1	63.9	0	21.1	0	1.9	1	24.5	0	11.2	0	1.8	1.6	18.8	0	2	4	0	2	4	0	0	0	0
83	50-60	1	1	300	1	240	0	0	0	0	31	35	4	1	4.5	1	1.25	0	2.23	1	188	1	0.0239	1	39.8	1	75.7	0	19.5	0	2	1	24.5	0	11.2	0	2.4	1.7	12.1	0	unknown	unknown	0	unknown	4	0	0	0	0
84	60-70	1	1	800	1	80	0	0	0	0	30	34	4	0	4.4	1	1.8	1	1.8	0	198	1	0.0222	1	38.3	0	83.4	1	26.9	1	1.4	0	24.7	0	11.2	0	unknown	unknown	unknown	0	4	2	0	2	4	0	0	0	0
85	60-70	1	0	0	0	0	0	0	0	0	27	30	3	1	3.77	1	2.36	1	2.65	1	202	1	0.0187	1	38	0	111.3	1	27.7	1	1.4	0	24.9	0	11.2	0	4.3	2.5	11.5	0	2	2	0	2	3	0	0	0	0
86	50-60	1	0	0	1	160	0	0	0	0	35	41	6	3	4.82	1	1.36	0	2.54	1	173	0	0.0279	1	41.7	1	86.4	1	23.8	0	1.75	1	25	0	11.2	0	2.6	5.5	24.3	0	3	2	1	unknown	5	0	0	0	0
87	60-70	1	1	800	1	80	0	0	0	0	30	36	6	3	3.82	1	1.5	0	2.77	1	230	1	0.0166	0	38.9	0	121	1	24.2	0	1.61	1	25.3	0	11.2	0	3.66	3.87	12.3	0	0	4	0	5	4	0	0	0	0
88	60-70	1	0	0	0	0	0	0	0	0	26	30	4	3	3.49	1	1.28	0	2.07	1	232	1	0.015	0	41	1	88.3	1	23.5	0	1.7	1	25.5	0	11.2	0	2.29999	2.2	16.3999	0	4	2	0	5	4	0	0	0	1
89	60-70	1	1	800	0	0	0	1	0	0	30	33	3	1	3.04	0	1.52	0	1.78	0	84	0	0.0362	1	39.6	1	99.7	1	23.7	0	1.7	1	25.5	0	11.2	0	6.1	2.9	7.8	0	3	2	0	2	4	0	0	0	0
90	60-70	1	1	1400	0	0	0	0	0	0	33	37	4	1	3.01	0	1.96	1	1.44	0	179	0	0.0168	0	38.9	0	52.3	0	28.6	1	1.4	0	25.6	0	11.2	0	1.7	2.7	17.7	0	3	2	0	2	2	0	0	0	0
91	60-70	1	0	0	0	0	0	0	0	0	24	32	8	1	3.37	1	2.23	1	2.02	1	156	0	0.0216	1	42.5	1	93.2	1	21.3	0	2	1	25.8	0	11.2	0	2	2.29999	21.1	0	2	unknown	0	unknown	1	0	0	0	0
92	50-60	1	1	600	1	320	0	0	0	0	30	35	5	3	6.7	1	1.1	0	3.22	1	194	1	0.0345	1	36.9	0	74	0	26.4	0	1.4	0	26	0	11.2	0	unknown	unknown	unknown	0	3	1	0	unknown	4	0	0	0	0
93	60-70	1	1	800	1	40	0	0	0	0	34	40	6	1	3.99	1	1.91	1	2.79	1	196	1	0.0204	1	41.4	1	89.3	1	30	1	1.4	0	26.1	0	11.2	0	1.6	3.4	12.6	0	2	0	0	6	4	0	0	0	1
94	60-70	1	1	400	0	0	1	0	0	0	30	30	0	1	1.8	0	1.6	0	1.12	0	274	1	0.0066	0	34.4	0	71.8	0	23.8	0	1.45	0	26.2	0	11.2	0	unknown	unknown	unknown	0	4	unknown	0	5	1	0	0	0	0
95	60-70	1	1	400	1	80	0	0	0	0	30	35	5	0	3.3	0	2.1	1	2.36	1	208	1	0.0159	0	38.4	0	57.2	0	32	1	1.2	0	26.3	0	11.2	0	1.7	2.6	19.8	0	3	1	1	4.5	4	0	1	0	1
96	60-70	1	0	0	0	0	0	0	0	0	26	28	2	0	4.12	1	1.04	0	2.29	1	228	1	0.0181	0	35.1	0	64.1	0	26.2	0	1.3	0	26.3	0	11.2	0	2.1	1.2	15.5	0	unknown	4	0	1.2		0	0	0	0
97	70-80	1	1	1000	1	200	0	1	0	0	28	33	5	0	4.08	1	1.91	1	3.11	1	188	1	0.0217	1	46	1	132.2	1	30.7	1	1.5	0	26.4	0	11.2	0	6.7	1.4	47.5	0	2	4	0	3	2	1	0	0	0
98	60-70	1	1	800	1	240	0	0	0	0	30	35	5	0	3.67	1	1.52	0	2.87	1	320	1	0.0115	0	42.4	1	64.3	0	31	1	1.4	0	26.6	0	11.2	0	unknown	unknown	unknown	0	2	2	0	4.5	3	0	0	0	0
99	60-70	1	0	0	0	0	0	0	0	0	30	30	0	3	1.53	0	0.92	0	0.95	0	115	0	0.0133	0	43.7	1	95.2	1	26.3	0	1.66	1	26.6	0	11.2	0	1.91	1.13999	11.83	0	1	2	0	2	2	0	0	0	0
100	60-70	1	0	0	0	0	0	0	0	0	unknown	unknown		1	4.97	1	1.45	0	3.79	1	225	1	0.0221	1	31.7	0	87	1	24.3	0	1.3	0	26.7	1	11.2	0	unknown	unknown	unknown	0	2	2	0	3.8	5	1	1	0	0
101	60-70	1	0	0	0	0	0	0	0	0	27	31	4	3	2	0	2.8	1	1.68	0	236	1	0.0085	0	39.1	0	129.8	1	29.3	1	1.3	0	27	1	11.2	0	0.4	2.1	18.5	0	2	4	0	2	2	0	0	1	0
102	60-70	1	0	0	0	0	0	0	0	0	32	34	2	3	3.4	1	1.4	0	2.05	1	152	0	0.0224	1	43	1	97.1	1	29.2	1	1.5	0	27	1	11.2	0	2.4	1	13.7	0	2	1	0	1.6	2	0	0	0	0
103	50-60	1	1	1600	0	0	0	0	0	0	25	30	5	1	3.15	0	1.39	0	1.47	0	132	0	0.0239	1	44.6	1	72.1	0	25.1	0	1.8	1	28.2	1	11.2	0	3.3	0.9	19.7	0	2	2	0	2	2	0	0	0	0
104	60-70	1	0	0	0	0	0	0	0	0	28	32	4	3	2.14	0	1.6	0	1.19	0	208	1	0.0103	0	38.1	0	88.7	1	26.7	1	1.4	0	28.5	1	11.2	0	2.1	1.4	30.4	0	3	0	0	2	3	0	0	0	0
105	60-70	1	1	800	1	72	0	0	0	0	25	28	3	1	3.36	1	2.13	1	1.56	0	188	1	0.0179	0	37	0	53.8	0	23	0	1.61	1	28.7	1	11.2	0	2.1	4.09999	8.3	0	2	4	0	2	2	0	0	0	0
106	60-70	1	1	#NULL!	1	#NULL!	0	0	0	0	unknown	unknown		3	4.67	1	1.84	1	1.65	0	175	0	0.0267	1	35.3	0	91.2	1	24.5	0	1.44	0	32	1	11.2	0	5	2.6	12.9	1	unknown	0	0	unknown	4	0	0	0	0
107	60-70	1	0	0	0	0	0	0	0	0	25	30	5	3	3.73	1	2.37	1	2.35	1	2.37	0	1.5738	1	40.9	1	88.9	1	22.8	0	1.8	1	33.3	1	11.2	0	0.6	0.8	16.3999	0	2	2	0	1.5	1	0	0	0	0
108	50-60	1	1	200	1	192	0	0	0	0	31	36	5	1	3.49	1	2.73	1	1.84	0	226	1	0.0154	0	39.9	1	86.3	1	27	1	1.48	0	33.8	1	11.2	0	unknown	unknown	unknown	0	3	2	0	unknown	4	0	0	0	0
109	60-70	1	1	800	0	0	0	0	0	0	31	37	6	1	5.7	1	1.22	0	3.26	1	230	1	0.0248	1	40.9	1	80.3	0	30.1	1	1.4	0	21.5	0	11.3	0	unknown	unknown	unknown	0	1	4	0	4	4	1	1	0	1
110	60-70	1	1	#NULL!	1	400	0	0	0	0	27	29	2	1	2.8	0	1.8	1	2.19	1	234	1	0.012	0	36.8	0	51	0	23.1	0	1.59	1	22.3	0	11.3	0	unknown	unknown	unknown	0	4	2	0	unknown	4	1	1	0	0
111	70-80	1	0	0	0	0	0	0	0	0	25	30	5	0	3.88	1	1.42	0	6.69	1	294	1	0.0132	0	45.7	1	92.4	1	29.5	1	1.5	0	22.8	0	11.3	0	2.4	3	14.3	0	3	2	0	3	5	0	0	0	0
112	60-70	1	0	0	0	0	0	0	0	0	36	42	6	1	3	0	2.65	1	1.75	0	277	1	0.0108	0	38.4	0	105.3	1	24.6	0	1.6	1	22.9	0	11.3	0	2.1	2.4	12.9	0	2	2	0	5	5	0	0	0	0
113	60-70	1	0	0	1	200	0	0	0	1	35	35	0	1	5.76	1	1.71	1	3.56	1	143	0	0.0403	1	40	1	84.7	1	29.8	1	1.3	0	23.1	0	11.3	0	3.3	1.2	10.5	0	2	2	0	2	2	1	0	0	0
114	60-70	1	0	0	0	0	0	0	0	0	30	34	4	1	4.21	1	1.97	1	2.81	1	204	1	0.0206	1	46.9	1	110	1	28.7	1	1.6	1	23.5	0	11.3	0	1.4	1.4	17.2	0	3	4	0	2.8	3	0	0	0	0
115	60-70	1	1	1000	1	300	0	0	0	0	31	33	2	1	5.03	1	2.47	1	2.86	1	181	0	0.0278	1	40.9	1	123.7	1	27.8	1	1.5	0	24.1	0	11.3	0	3.8	4.8	12.9	0	2	2	0	1.5	4	0	0	0	0
116	70-80	1	0	0	0	0	0	0	0	0	35	35	0	0	3.6	1	1.45	0	3	1	196	1	0.0184	1	39.7	1	62.7	0	26.5	1	1.5	0	24.3	0	11.3	0	1.9	1.6	10.8	0	1	2	0	2.29999	4	0	0	0	0
117	60-70	1	1	900	1	180	0	0	0	0	28	38	10	1	2.94	0	0.86	0	1.39	0	237	1	0.0124	0	37.1	0	62.6	0	27.5	1	1.35	0	25.1	0	11.3	0	5.9	2.9	12.9	0	3	2	0	6	5	0	0	1	0
118	60-70	1	0	0	0	0	0	0	0	0	32	39	7	1	6	1	2.27	1	4.35	1	264	1	0.0227	1	41.4	1	110.7	1	32.7	1	1.3	0	25.2	0	11.3	0	unknown	unknown	unknown	0	3	2	0	4	5	0	0	0	1
119	50-60	1	1	600	0	0	0	0	0	1	30	30	0	3	4.21	1	1.41	0	1.91	0	262	1	0.0161	0	38	0	94.8	1	24.8	0	1.53	1	25.2	0	11.3	0	4.8	1.8	16.3999	0	3	2	0	unknown	2	1	0	1	0
120	60-70	1	0	0	1	40	0	0	0	0	25	29	4	3	3.5	1	1.58	0	1.67	0	224	1	0.0156	0	34.9	0	94.6	1	24.1	0	1.4	0	25.3	0	11.3	0	2.29999	3	11	0	2	2	0	2	5	0	1	0	0
121	60-70	1	0	0	0	0	0	0	0	0	24	27	3	#NULL!	4.2	1	1.17	0	2.1	1	276	1	0.0152	0	41.7	1	87.5	1	29.3	1	1.42	0	25.3	0	11.3	0	2	1.3	15	0	2	4	0	unknown	3	0	0	0	0
122	60-70	1	1	600	1	160	0	0	0	0	34	37	3	#NULL!	4.11	1	2.14	1	2.74	1	286	1	0.0144	0	38.4	0	39.3	0	19.3	0	1.99	1	25.8	0	11.3	0	1.6	2	12.2	0	2	0	0	unknown	3	0	0	0	0
123	60-70	1	1	600	0	0	0	0	0	1	29	34	5	1	2.78	0	0.97	0	1.93	0	139	0	0.02	1	37.8	0	80.7	0	22.1	0	1.7	1	26.1	0	11.3	0	2.9	1.7	17.6	#NULL!	unknown	unknown	0	unknown		0	0	0	0
124	50-60	1	0	0	0	0	0	0	1	0	40	42	2	3	2.7	0	1.5	0	1.27	0	144	0	0.0188	1	40	1	62.5	0	24.3	0	1.6	1	26.4	0	11.3	0	1.9	unknown	unknown	0	3	2	0	1.5	2	1	0	0	1
125	70-80	1	1	600	1	#NULL!	0	0	0	1	unknown	unknown		#NULL!	6.78	1	2.15	1	3.36	1	172	0	0.0394	1	38.5	0	111.8	1	27.2	1	1.42	0	26.5	0	11.3	0	2.5	2.1	18	0	4	4	#NULL!	unknown				0	0
126	50-60	1	0	0	0	0	0	0	0	0	26	33	7	1	5.24	1	1.99	1	3.45	1	203	1	0.0258	1	40.2	1	95.4	1	32.7	1	1.2	0	26.7	1	11.3	0	unknown	unknown	unknown	0	2	2	0	4.3	3	0	0	0	0
127	60-70	1	1	400	1	240	0	0	0	0	35	40	5	0	5.85	1	1.63	0	2.45	1	322	1	0.0182	1	41.7	1	117.7	1	23.9	0	1.7	1	27	1	11.3	0	1.6	3.8	14.2	0	3	2	0	4.2	4	1	0	0	0
128	70-80	1	0	0	0	0	0	0	0	0	29	33	4	0	3	0	1.2	0	2.29	1	149	0	0.0201	1	34.2	0	90.9	1	25.3	0	1.4	0	27.2	1	11.3	0	3.3	3.8	10.1	0	2	2	0	4.2	4	0	0	0	0
129	60-70	1	0	0	0	0	0	0	0	0	31	34	3	3	2.38	0	1.67	1	0.6	0	85	0	0.028	1	40	1	113.3	1	28.9	1	1.4	0	27.2	1	11.3	0	unknown	unknown	unknown	0	3	2	0	3	5	0	0	0	0
130	60-70	1	0	0	0	0	0	0	0	0	29	32	3	1	2.1	0	2.2	1	1.14	0	250	1	0.0084	0	37.7	0	60.6	0	26.5	1	1.42	0	27.5	1	11.3	0	2.8	1.4	14.5	0	3	4	0	unknown	2	0	0	0	0
131	50-60	1	0	0	0	0	0	0	0	0	25	25	0	3	2.3	0	1.8	1	1.51	0	168	0	0.0137	0	39	0	88.1	1	23.7	0	1.6	1	28	1	11.3	0	0.6	1.6	10.8	0	3	4	0	1	1	0	0	0	0
132	60-70	1	1	150	1	80	0	0	0	0	25	25	0	1	26.2	1	1.4	0	16.69	1	169	0	0.155	1	38.5	0	86	1	26.2	0	1.5	0	30.4	1	11.3	0	unknown	unknown	unknown	0	3	2	0	3	4	0	0	0	0
133	60-70	1	1	600	0	0	0	0	0	0	27	35	8	3	6.82	1	2.31	1	5.46	1	276	1	0.0247	1	34	0	97.4	1	28.7	1	1.18	0	30.5	1	11.3	0	3.8	2.8	22.5	0	2	2	0	unknown	4	0	0	0	0
134	60-70	1	1	800	1	320	0	0	0	0	29	33	4	0	2.41	0	1.96	1	1.06	0	186	0	0.013	0	38.2	0	65	0	25.5	0	1.5	0	30.6	1	11.3	0	5	2.1	14.2	0	3	0	0	3	5	0	0	0	0
135	60-70	1	0	0	0	0	0	0	0	0	25	29	4	1	3	0	1.2	0	2.17	1	102	0	0.0294	1	32.6	0	81.5	0	19.3	0	1.69	1	36.4	1	11.3	0	3.2	2.29999	12.4	0	0	2	0	3	3	0	0	0	0
136	70-80	1	0	0	0	0	0	0	0	0	20	22	2	3	2.34	0	2.34	1	1.14	0	118	0	0.0198	1	37.1	0	67.3	0	20.3	0	1.83	1	#NULL!		11.4	0	2.1	2.1	12	0	3	0	0	2	2	1	0	0	0
137	60-70	1	0	0	0	0	0	0	0	0	unknown	unknown		1	4.53	1	2.19	1	4.92	1	347	1	0.0131	0	38	0	89.1	1	30.1	1	1.26	0	20.5	0	11.4	0	unknown	unknown	unknown	#NULL!	unknown	unknown	1	2.5	3	0	0	0	0
138	60-70	1	0	0	0	0	0	0	0	0	34	37	3	0	5.28	1	2.16	1	4.8	1	130	0	0.0406	1	41.4	1	81.8	0	30.2	1	1.37	0	22.7	0	11.4	0	2.1	3	12	0	3	4	0	unknown	4	0	0	0	0
139	70-80	1	0	0	0	0	0	0	0	0	27	33	6	1	3.99	1	1.04	0	3.8	1	118	0	0.0338	1	40.8	1	147.9	1	30.3	1	1.3	0	22.8	0	11.4	0	2.9	1.4	11.6	0	unknown	2	0	1.5	1	0	0	0	0
140	60-70	1	0	0	0	0	0	0	0	1	26	29	3	1	4.04	1	2.1	1	3.23	1	269	1	0.015	0	42.5	1	90.1	1	28.6	1	1.5	0	22.9	0	11.4	0	2.1	4	14.4	0	2	4	0	2.29999	3	0	0	0	0
141	60-70	1	1	1000	1	100	0	1	0	1	28	31	3	0	4	1	1.97	1	2.84	1	160	0	0.025	1	40	1	71.4	0	31.7	1	1.26	0	23.3	0	11.4	0	2.1	4.3	29.6	0	3	0	0	unknown	4	0	1	0	1
142	60-70	1	0	0	0	0	0	0	0	0	28	30	2	1	3.34	1	2.07	1	1.34	0	137	0	0.0244	1	40.7	1	83.7	1	31.6	1	1.29	0	23.5	0	11.4	0	2.8	4	11	0	4	2	0	4	4	0	0	0	1
143	50-60	1	0	0	0	0	0	0	0	0	27	27	0	0	2.5	0	0.7	0	1.43	0	178	0	0.014	0	41.3	1	79.4	0	20.5	0	2	1	23.5	0	11.4	0	unknown	unknown	unknown	0	3	4	0	1.5	2	0	0	0	0
144	70-80	1	1	600	0	0	0	0	0	0	26	33	7	3	2.82	0	1.55	0	1.71	0	139	0	0.0203	1	39.3	1	103.4	1	24.7	0	1.6	1	23.8	0	11.4	0	2.9	2.8	21.7	0	3	2	0	5	4	1	0	0	0
145	60-70	1	0	0	0	0	0	0	0	0	unknown	unknown		1	3.31	1	2.51	1	3.25	1	132	0	0.0251	1	46.5	1	122.1	1	32.2	1	1.4	0	24.2	0	11.4	0	3.6	0.9	15.7	0	4	4	0	2	5	0	1	0	0
146	50-60	1	1	#NULL!	1	#NULL!	0	0	0	0	22	28	6	0	4.45	1	2.36	1	2.93	1	327	1	0.0136	0	43.3	1	105.9	1	29	1	1.49	0	24.2	0	11.4	0	3	1.8	14.1	0	3	2	0	5	4	0	0	0	0
147	60-70	1	0	0	0	0	0	0	0	0	28	30	2	0	3.95	1	1.59	0	2.19	1	304	1	0.013	0	39.8	1	93.4	1	29.4	1	1.35	0	24.4	0	11.4	0	0.9	1.3	14.1	0	3	2	0	3	4	0	0	0	0
148	50-60	1	0	0	0	0	0	0	0	1	30	35	5	1	2.67	0	1.79	1	1.12	0	205	1	0.013	0	43.7	1	86.3	1	20.4	0	2.1	1	24.5	0	11.4	0	1	0.7	15.7	0	1	2	0	2	3	0	0	0	0
149	60-70	1	0	0	0	0	0	0	0	0	29	31	2	0	2.5	0	2.7	1	1.63	0	179	0	0.014	0	40.8	1	78.7	0	32.7	1	1.2	0	24.9	0	11.4	0	unknown	unknown	unknown	0	2	2	0	1.8	2	0	0	0	0
150	60-70	1	1	800	1	160	0	0	0	0	32	38	6	3	4.44	1	0.66	0	2.22	1	189	1	0.0235	1	35.3	0	73.4	0	25.5	0	1.38	0	25	0	11.4	0	2.37	4.07	20.48	0	2	0	0	2.5	4	1	0	0	0
151	60-70	1	0	0	0	0	0	0	0	0	21	21	0	1	4.59	1	2.84	1	3.4	1	324	1	0.0142	0	46.8	1	141.1	1	31.6	1	1.5	0	25.1	0	11.4	0	2	4	14.9	0	4	4	0	0.6	2	0	0	0	0
152	60-70	1	0	0	0	0	0	0	0	0	28	32	4	0	1.95	0	1.56	0	2.35	1	296	1	0.0066	0	41.3	1	123.2	1	27.2	1	1.52	1	25.1	0	11.4	0	1.4	2.8	13.9	0	3	4	0	3	4	1	0	1	0
153	50-60	1	0	0	0	0	0	0	0	0	25	25	0	3	3.06	0	1.61	0	2.83	1	187	0	0.0164	0	32	0	83.7	1	25.3	0	1.26	0	25.4	0	11.4	0	0.9	1.8	11.3	0	3	2	0	4	4	0	0	0	0
154	60-70	1	1	1200	1	9	0	0	0	0	30	32	2	1	4.16	1	1.3	0	1.93	0	150	0	0.0277	1	39.8	1	121.3	1	28.9	1	1.4	0	25.4	0	11.4	0	3.3	4.59999	13.6	0	3	2	0	4	5	1	0	0	1
155	70-80	1	1	300	1	160	0	0	0	0	35	35	0	1	3.52	1	1.98	1	2.51	1	187	0	0.0188	1	40.4	1	51.4	0	27.5	1	1.47	0	26.2	0	11.4	0	3.1	2.5	20.6	0	2	4	1	unknown	4	1	0	0	0
156	40-50	1	1	400	1	320	0	0	0	0	35	38	3	0	2.54	0	1.25	0	1.26	0	178	0	0.0143	0	43.1	1	66.7	0	26.3	0	1.6	1	26.2	0	11.4	0	2.7	0.7	14.7	0	2	2	0	1.8	2	1	0	0	0
157	70-80	1	0	0	1	#NULL!	0	0	0	1	33	33	0	3	4.02	1	2.14	1	3.56	1	302	1	0.0133	0	39	0	97.9	1	32.4	1	1.2	0	26.3	0	11.4	0	1.1	1.5	16	0	3	2	0	5.5	5	0	0	0	0
158	60-70	1	0	0	0	0	0	0	0	0	30	35	5	3	5.95	1	1.49	0	5.04	1	219	1	0.0272	1	33.9	0	97.7	1	30.6	1	1.1	0	26.4	0	11.4	0	4.3	1.7	12.1	0	2	2	0	5	4	0	0	0	0
159	60-70	1	1	450	0	0	0	0	0	0	26	30	4	3	6.59	1	3.38	1	5.49	1	414	1	0.0159	0	41.3	1	110.4	1	30.9	1	1.34	0	26.5	0	11.4	0	5.6	2.8	21.2	0	4	2	0	unknown	3	0	0	0	0
160	50-60	1	0	0	0	0	0	0	0	0	31	34	3	1	1.87	0	1.8	1	0.94	0	159	0	0.0118	0	39.2	0	72.5	0	26.5	1	1.48	0	26.5	0	11.4	0	3.9	2.29999	13.1	0	0	unknown	0	unknown		0	0	0	0
161	60-70	1	0	0	0	0	0	0	0	0	20	24	4	1	2	0	1.9	1	0.07	0	120	0	0.0167	0	38.6	0	59.3	0	30.8	1	1.3	0	27.3	1	11.4	0	7.7	2.7	20.5	0	3	0	0	2.5	3	0	0	0	0
162	60-70	1	0	0	0	0	0	0	1	0	35	37	2	3	3.62	1	2.62	1	3.29	1	209	1	0.0173	0	43.3	1	84	1	30.7	1	1.41	0	27.4	1	11.4	0	1.8	1.4	14.7	0	4	4	0	unknown	2	0	0	0	0
163	70-80	1	1	800	1	160	0	0	0	0	26	32	6	1	5.3	1	1.73	1	4.27	1	140	0	0.0379	1	34	0	51.6	0	26.4	0	1.3	0	27.8	1	11.4	0	2	3	10.3	0	3	2	0	6	4	1	0	1	0
164	70-80	1	1	350	1	100	0	0	0	0	35	35	0	0	4.6	1	2.2	1	2.09	1	138	0	0.0333	1	36	0	50.2	0	29.7	1	1.21	0	27.9	1	11.4	0	unknown	unknown	unknown	0	2	4	0	2	2	0	0	0	0
165	60-70	1	1	600	0	0	0	0	0	1	unknown	unknown		3	3.57	1	2.42	1	1.55	0	242	1	0.0148	0	37	0	69.2	0	27.7	1	1.34	0	27.9	1	11.4	0	2.2	3.1	11.9	0	3	0	0	unknown	4	0	0	0	0
166	60-70	1	0	0	0	0	1	0	0	1	25	31	6	3	2.86	0	2.24	1	1.31	0	222	1	0.0129	0	43.6	1	78	0	25.8	0	1.69	1	28.5	1	11.4	0	2.4	1.38	18.8	#NULL!	unknown	4	0	unknown		0	0	0	0
167	50-60	1	0	0	0	0	0	1	0	0	30	33	3	1	2.96	0	2.47	1	#NULL!	#NULL!	159	0	0.0186	1	#NULL!	#NULL!	#NULL!	#NULL!	#NULL!	#NULL!	#NULL!	#NULL!	28.6	1	11.4	0	2.5	1	14.5	0	0	4	0	2.29999	1	0	0	0	0
168	60-70	1	1	#NULL!	0	0	0	0	0	0	35	37	2	0	3.16	0	2.02	1	1.44	0	222	1	0.0142	0	31.5	0	53.5	0	26.1	0	1.21	0	28.6	1	11.4	0	3	2.8	9.8	0	2	2	0	3	5	0	0	0	0
169	60-70	1	0	0	0	0	0	0	0	0	30	30	0	1	3.22	0	2.08	1	1.61	0	180	0	0.0179	0	35.9	0	53.4	0	21.5	0	1.67	1	28.7	1	11.4	0	2.2	0.9	11.9	0	2	4	0	unknown	2	0	0	0	0
170	60-70	1	1	800	1	160	0	0	0	0	30	33	3	3	5.2	1	1.74	1	3.42	1	368	1	0.0141	0	34.8	0	64.7	0	21.4	0	1.6	1	29.6	1	11.4	0	2.7	2	15.8	0	3	2	0	4	4	0	0	0	0
171	60-70	1	0	0	0	0	0	0	0	0	30	35	5	3	3.3	0	1.44	0	2.28	1	273	1	0.0121	0	37	0	85.5	1	24.3	0	1.5	0	30.1	1	11.4	0	1.7	1.9	19.3999	0	2	2	0	3.5	5	0	0	0	0
172	50-60	1	1	200	1	30	0	0	0	0	38	40	2	0	1.9	0	2	1	0.75	0	210	1	0.009	0	37.3	0	57.8	0	21.8	0	1.71	1	30.9	1	11.4	0	4.09999	1	16.3	0	3	2	0	2	3	0	0	0	1
173	60-70	1	1	#NULL!	0	0	0	1	0	0	unknown	unknown		0	4.3	1	1.4	0	3.28	1	128	0	0.0336	1	35.8	0	82	0	24.6	0	1.46	0	32.4	1	11.4	0	2.2	5.09999	11.8	0	3	4	0	unknown	5	0	0	0	0
174	60-70	1	1	600	0	0	0	0	0	0	25	30	5	1	3.83	1	1.94	1	1.67	0	233	1	0.0164	0	39.9	1	150.7	1	25.9	0	1.5	0	20.3	0	11.5	0	3.2	3.8	12.5	0	3	2	1	1.5	4	1	1	0	0
175	60-70	1	1	800	0	0	0	0	0	0	26	29	3	1	2.76	0	2.05	1	2.04	1	223	1	0.0124	0	41.5	1	93.6	1	22.6	0	1.8	1	21.6	0	11.5	0	1.5	1.6	20.3999	0	3	2	0	1.6	2	0	0	0	0
176	60-70	1	1	800	1	1600	0	0	0	0	31	38	7	1	4.08	1	1.97	1	1.44	0	220	1	0.0185	1	38.9	0	101.5	1	42.3	1	0.9	0	21.7	0	11.5	0	unknown	unknown	unknown	0	2	2	0	unknown	3	0	0	0	0
177	60-70	1	1	1400	1	120	0	0	0	0	32	35	3	1	2.47	0	1.06	0	0.93	0	265	1	0.0093	0	31.1	0	71.5	0	23.2	0	1.3	0	22.1	0	11.5	0	1.7	2.1	8.3	0	2	0	0	3	3	0	0	0	0
178	40-50	1	0	0	1	200	0	1	0	0	32	32	0	1	2.21	0	1.25	0	1.03	0	276	1	0.008	0	37.6	0	76	0	22.8	0	1.6	1	23.4	0	11.5	0	18.8	4	10.5	0	4	2	1	3	3	1		0	0
179	70-80	1	1	400	0	0	0	0	0	0	25	25	0	1	5.23	1	2.85	1	3.71	1	286	1	0.0183	1	40.4	1	115.5	1	27.7	1	1.5	0	23.5	0	11.5	0	5.6	2.8	14.1	0	4	0	0	2.2	5	0	1	0	0
180	50-60	1	0	0	0	0	0	0	0	0	37	42	5	0	2.37	0	1.5	0	1.63	0	262	1	0.009	0	33.2	0	51.9	0	31.5	1	1.1	0	23.9	0	11.5	0	2.6	2.6	20.8	0	3	2	0	4	4	0	0	0	0
181	60-70	1	1	600	1	240	1	0	0	1	35	40	5	1	3.55	1	1.32	0	1.84	0	254	1	0.014	0	38.9	0	75.1	0	30.2	1	1.3	0	24.1	0	11.5	0	unknown	unknown	unknown	0	3	2	0	6	3	0	0	0	0
182	50-60	1	0	0	0	0	0	0	0	0	20	25	5	1	4.2	1	2.32	1	4.57	1	193	1	0.0218	1	42.8	1	75.3	0	31.2	1	1.4	0	24.1	0	11.5	0	0.9	1.4	17.5	0	unknown	unknown	0	2		0	0	0	0
183	60-70	1	0	0	0	0	0	0	0	0	25	29	4	0	2.4	0	1.65	1	2.35	1	314	1	0.0076	0	39.9	1	99.5	1	25.4	0	1.6	1	24.3	0	11.5	0	3.9	2.1	9.4	0	2	2	0	4	5		0	0	0
184	60-70	1	0	0	1	200	0	0	0	0	25	25	0	0	5.75	1	1.75	1	3.86	1	174	0	0.033	1	42.5	1	69.9	0	27.3	1	1.6	1	25.7	0	11.5	0	1.5	4.3	13.4	0	3	2	0	5	5	1	1	0	0
185	70-80	1	1	400	1	120	0	1	0	0	29	31	2	1	2.53	0	1.26	0	1.72	0	116	0	0.0218	1	41.8	1	72.1	0	23.5	0	1.8	1	26.4	0	11.5	0	2.29999	1.8	12.1	0	2	0	0	3	5	1	0	1	0
186	70-80	1	1	800	1	240	0	0	0	0	30	35	5	0	2.45	0	2.06	1	1.63	0	156	0	0.0157	0	38.9	0	80.7	0	26.8	1	1.5	0	26.5	0	11.5	0	2.9	2.4	15.6	0	2	2	0	4.5	4	0	0	0	0
187	70-80	1	1	#NULL!	1	#NULL!	0	0	0	0	unknown	unknown		0	3.17	0	1.59	0	3.82	1	214	1	0.0148	0	28.2	0	66.4	0	24.2	0	1.17	0	27	1	11.5	0	3.4	3.9	14.1	0	3	2	0	unknown	4	0	0	0	0
188	60-70	1	0	0	0	0	0	0	0	0	26	28	2	1	1.7	0	1.1	0	1.18	0	198	1	0.0086	0	38.6	0	59.8	0	26.3	0	1.47	0	27	1	11.5	0	0.4	1.8	21.4	0	3	2	0	unknown	4	1	0	0	1
189	60-70	1	1	500	1	400	0	0	0	0	unknown	unknown		0	1.38	0	0.77	0	1.11	0	124	0	0.0111	0	35.9	0	44.1	0	21.2	0	1.7	1	27.1	1	11.5	0	1.5	3.9	10.9	0	2	2	0	5	5	0	0	0	0
190	50-60	1	1	600	0	0	0	0	0	0	30	33	3	1	3.99	1	2.09	1	2.09	1	192	1	0.0208	1	40	1	65.1	0	23.5	0	1.7	1	28.1	1	11.5	0	6.4	1.8	13.7	0	1	0	0	2.5	3	0	0	0	0
191	60-70	1	0	0	0	0	0	0	0	0	25	30	5	1	4.38	1	2.48	1	3.24	1	141	0	0.0311	1	46.1	1	133.7	1	35.4	1	1.3	0	29.1	1	11.5	0	3.1	1.3	18.1	0	3	4	0	3	4	0	0	0	0
192	50-60	1	1	600	1	200	0	0	0	0	30	32	2	0	2.89	0	1.99	1	1.47	0	251	1	0.0115	0	37.2	0	48.5	0	21.9	0	1.7	1	29.6	1	11.5	0	5.4	2.2	23.4	0	2	0	0	2	5	1	1	0	0
193	60-70	1	1	#NULL!	1	#NULL!	0	0	0	0	28	34	6	3	5.52	1	1.88	1	3.33	1	211	1	0.0262	1	43.2	1	127.9	1	26.4	0	1.64	1	30	1	11.5	0	2	0.96099	14.1	0	2	4	0	2.5	4	0	0	0	0
194	50-60	1	0	0	0	0	0	0	0	0	27	30	3	3	5.09	1	2.27	1	2.39	1	320	1	0.0159	0	41.4	1	86.2	1	31.6	1	1.31	0	30.1	1	11.5	0	unknown	unknown	unknown	0	0	4	0	unknown		0	0	0	0
195	70-80	1	1	450	1	60	0	0	0	0	30	34	4	1	1.9	0	1.2	0	1.5	0	138	0	0.0138	0	37.4	0	84.4	1	20.2	0	1.9	1	31.9	1	11.5	0	1.9	2.8	16.3	0	3	0	0	2.5	4	0	1	0	0
196	50-60	1	0	0	0	0	0	0	0	0	36	38	2	3	2.18	0	1.97	1	1.16	0	139	0	0.0157	0	34.8	0	82.3	1	27.5	1	1.27	0	32.8	1	11.5	0	0.7	1.7	22.6	0	0	unknown	1	2	1	0	0	0	0
197	60-70	1	0	0	0	0	0	0	0	0	35	35	0	3	3.09	0	1.97	1	1.29	0	196	1	0.0158	0	36.2	0	102.9	1	28.4	1	1.27	0	33.5	1	11.5	0	2.2	1.1	13.1	0	2	2	0	4	4	0	0	0	0
198	70-80	1	0	0	0	0	0	1	0	0	27	29	2	1	4.2	1	1.6	0	2.69	1	279	1	0.0151	0	38.4	0	81.9	0	27.4	1	1.4	0	22.9	0	11.6	0	1.6	3.2	13.4	0	3	2	0	2.5	3	0	0	0	0
199	60-70	1	1	400	0	0	0	0	0	0	30	36	6	0	4.05	1	1.61	0	1.88	0	335	1	0.0121	0	40.9	1	109.4	1	40.5	1	1.01	0	23.7	0	11.6	0	13.4	13	9.5	0	3	0	1	unknown	4	0	0	1	0
200	60-70	1	1	600	1	90	0	0	0	1	25	27	2	0	2.8	0	1.7	1	2.06	1	201	1	0.0139	0	39.9	1	109.5	1	23.6	0	1.7	1	23.8	0	11.6	0	1.3	2	14	0	2	2	0	4	5	0	0	0	0
201	60-70	1	1	2400	0	0	0	0	0	0	35	40	5	0	3.4	1	1	0	2.76	1	187	0	0.0182	1	36	0	60.6	0	25	0	1.44	0	24.1	0	11.6	0	1.2	5.2	7.5	0	3	2	0	4	4	1	1	0	1
202	60-70	1	1	1000	1	125	0	0	0	0	32	32	0	1	2.42	0	1.53	0	1.34	0	153	0	0.0158	0	37.8	0	72.6	0	24.7	0	1.53	1	24.2	0	11.6	0	1.7	2.6	14.8	0	1	0	0	2	5	0	1	0	0
203	60-70	1	0	0	1	90	0	0	0	0	30	35	5	3	3.11	0	0.89	0	3.34	1	169	0	0.0184	1	43.2	1	122	1	26.1	0	1.7	1	24.7	0	11.6	0	5.6	1.6	16.1	0	3	4	0	4.5	3	0	0	1	0
204	60-70	1	0	0	0	0	0	0	0	1	28	32	4	1	3.2	0	1.7	1	1.39	0	154	0	0.0208	1	40.8	1	98	1	32.4	1	1.3	0	25	0	11.6	0	3	1.6	25.9	0	3	2	0	1.6	3	0	0	0	0
205	60-70	1	0	0	0	0	0	0	0	0	24	27	3	3	3.11	0	1.99	1	1.65	0	209	1	0.0149	0	41.7	1	89.9	1	29	1	1.4	0	25	0	11.6	0	1.4	1.7	15.8	0	1	4	0	2.8	4	0	0	0	0
206	50-60	1	1	1200	1	240	0	0	0	0	30	35	5	1	2.64	0	1.34	0	1.85	0	229	1	0.0115	0	42.1	1	85.4	1	25.9	0	1.6	1	25	0	11.6	0	2.5	2.29999	16.3	0	3	0	1	4.5	4	1	1	0	1
207	60-70	1	1	600	1	240	0	0	0	0	28	32	4	0	2.9	0	1.9	1	1.03	0	161	0	0.018	0	38.8	0	62.3	0	31.1	1	1.25	0	25.2	0	11.6	0	1.8	1.2	24.9	0	4	2	0	3	4	1	0	0	0
208	60-70	1	1	800	1	200	0	0	0	0	unknown	unknown		1	3.9	1	2.38	1	3.12	1	131	0	0.0298	1	40.4	1	97.9	1	21	0	1.9	1	25.4	0	11.6	0	12.3	1.5	14.5	0	unknown	unknown	0	3	4	1	1	0	0
209	50-60	1	1	#NULL!	1	#NULL!	0	0	0	0	35	40	5	1	2.69	0	1.36	0	1.88	0	181	0	0.0149	0	41.9	1	81.5	0	21.1	0	1.99	1	25.4	0	11.6	0	3.37	2.15	11.66	0	2	2	0	5	5	1	1	0	1
210	50-60	1	0	0	0	0	0	0	0	0	31	35	4	0	2.11	0	1.76	1	1.87	0	97	0	0.0218	1	38.2	0	85.2	1	22.3	0	1.7	1	25.7	0	11.6	0	4	1.6	16.1	0	2	4	0	3.5	1	0	0	0	0
211	60-70	1	1	600	0	0	0	0	0	0	40	40	0	0	2.95	0	0.84	0	0.07	0	152	0	0.0194	1	41.6	1	110.1	1	22.5	0	1.8	1	26.2	0	11.6	0	1.3	1.3	14.3	0	3	unknown	0	unknown	4	0	0	0	0
212	50-60	1	1	1600	1	560	0	0	0	0	37	43	6	3	4.63	1	1.47	0	3.31	1	221	1	0.021	1	38.6	0	93.5	1	24	0	1.6	1	26.5	0	11.6	0	1.1	1.4	18.7	0	3	2	0	2.5	3	1	0	1	0
213	70-80	1	0	0	0	0	0	0	0	0	33	40	7	1	5.65	1	2.83	1	5.49	1	491	1	0.0115	0	33.5	0	75.6	0	35.5	1	0.9	0	26.6	0	11.6	0	1.5	3.9	13	0	2	2	0	unknown	4	0	0	0	0
214	60-70	1	1	800	0	0	0	0	0	1	20	25	5	0	3.65	1	2.01	1	2.9	1	143	0	0.0255	1	41.5	1	71.1	0	26.6	1	1.6	1	26.7	1	11.6	0	2.6	2	14.4	0	unknown	unknown	0	3	2	0	0	0	0
215	60-70	1	0	0	1	#NULL!	0	0	0	0	31	36	5	1	2.94	0	1.32	0	1.78	0	143	0	0.0206	1	39.8	1	79.7	0	24	0	1.7	1	26.7	1	11.6	0	unknown	unknown	unknown	0	3	2	0	3.5	3	1	0	0	0
216	60-70	1	0	0	1	140	0	0	0	0	20	22	2	3	4.28	1	1.28	0	2.74	1	200	1	0.0214	1	42.3	1	66.7	0	23	0	1.8	1	26.7	1	11.6	0	1	1.9	10.3	0	2	4	0	2.5	2	0	0	0	0
217	50-60	1	1	400	1	40	0	0	0	0	22	32	10	3	3.07	0	1.72	1	3.27	1	125	0	0.0246	1	35.8	0	78.9	0	24.8	0	1.44	0	27.1	1	11.6	0	2.72	1.92	11.69	0	3	4	0	4.5	3	1	0	1	0
218	60-70	1	1	1000	0	0	0	0	0	0	40	40	0	0	1.8	0	2.3	1	0.93	0	168	0	0.0107	0	38.2	0	59.4	0	23.8	0	1.6	1	27.2	1	11.6	0	3.8	1.6	17.8999	0	2	4	1	2	2	0	0	0	0
219	50-60	1	1	1600	1	100	0	0	0	0	32	37	5	0	4.07	1	1.34	0	3.04	1	256	1	0.0159	0	36.3	0	77.9	0	27.4	1	1.3	0	27.9	1	11.6	0	3.1	2.9	15	0	2	2	0	3.5	4	0	1	0	0
220	70-80	1	1	3000	1	400	0	0	0	0	37	39	2	3	2.23	0	2.16	1	1.18	0	173	0	0.0129	0	37.1	0	91.6	1	23.8	0	1.6	1	27.9	1	11.6	0	3.6	1.1	9.4	3	4	4	1	1	2	1	0	0	0
221	50-60	1	0	0	0	0	0	0	0	0	unknown	unknown		1	3.45	1	1.43	0	3.11	1	260	1	0.0133	0	40.5	1	67	0	27.8	1	1.46	0	28.1	1	11.6	0	unknown	unknown	unknown	0	4	2	0	6	5	1	1	0	0
222	70-80	1	0	0	0	0	0	0	0	0	30	30	0	0	6	1	2.38	1	5.45	1	195	1	0.0308	1	44.7	1	86.7	1	32	1	1.4	0	28.3	1	11.6	0	0.9	3.4	18.3	0	3	2	0	5	4	0	0	0	0
223	40-50	1	1	200	1	40	0	0	0	0	34	37	3	3	7.5	1	1.1	0	6.41	1	232	1	0.0323	1	38.2	0	75.5	0	21.9	0	1.74	1	28.9	1	11.6	0	2.8	1.3	20.8	0	3	0	0	unknown	3	0	0	0	0
224	60-70	1	0	0	0	0	0	0	0	1	27	36	9	0	3.09	0	1.4	0	1.55	0	156	0	0.0198	1	38.9	0	68.7	0	22.1	0	1.76	1	29.2	1	11.6	0	unknown	unknown	unknown	0	3	4	0	unknown	4	1	0	0	1
225	50-60	1	0	0	1	150	0	0	0	1	29	31	2	3	2.22	0	1.89	1	0.72	0	310	1	0.0072	0	41.3	1	55.7	0	24.9	0	1.66	1	29.8	1	11.6	0	2.25999	2.11	11.82	0	2	4	0	3.3	2	0	0	0	0
226	60-70	1	1	300	0	0	0	0	0	0	30	35	5	1	4.1	1	1.8	1	2.46	1	131	0	0.0313	1	41	1	73.5	0	23.4	0	1.8	1	29.8	1	11.6	0	3.4	1.4	21.1	0	3	0	0	unknown	2	0	0	0	0
227	60-70	1	1	400	1	90	0	0	0	0	29	34	5	0	1.96	0	1.59	0	1.26	0	140	0	0.014	0	38.7	0	53.6	0	31.5	1	1.23	0	31	1	11.6	0	1.5	3	20.1	0	3	2	0	unknown	4	1	0	0	0
228	60-70	1	0	0	0	0	0	0	0	0	24	26	2	3	3.72	1	1.52	0	1.38	0	160	0	0.0233	1	39.7	1	67.5	0	29.7	1	1.3	0	32.6	1	11.6	0	1.6	1.9	11.1	0	2	4	0	1.7	3	1	0	0	0
229	60-70	1	0	0	0	0	0	0	0	1	28	30	2	0	2.41	0	1.18	0	1.35	0	224	1	0.0108	0	41.3	1	66.7	0	24.4	0	1.7	1	33	1	11.6	0	1.4	1.1	17.3999	0	3	0	0	2	2	0	0	1	0
230	40-50	1	0	0	0	0	0	0	0	0	unknown	unknown		1	2.55	0	1.61	0	2.26	1	169	0	0.0151	0	37.9	0	69.3	0	25.5	0	1.5	0	34	1	11.6	0	7.9	1.4	12	0	2	4	0	3.5	3	1	1	0	1
231	60-70	1	1	300	0	0	0	0	0	0	28	35	7	1	2.1	0	1.6	0	1.32	0	130	0	0.0162	0	36.3	0	47.1	0	24.6	0	1.48	0	34.7	1	11.6	0	3.2	2.29999	6.2	0	3	3	0	2	4	0	0	0	0
232	70-80	1	0	0	0	0	0	0	1	0	25	27	2	0	1.66	0	2.83	1	1.26	0	214	1	0.0078	0	43.9	1	100.2	1	28.7	1	1.53	1	21.3	0	11.7	0	0.7	1.1	24.4	0	2	4	0	unknown	2	0	0	0	0
233	50-60	1	0	0	0	0	0	1	0	0	25	32	7	1	4.01	1	2.16	1	1.74	0	147	0	0.0273	1	35.5	0	166.3	1	27.4	1	1.3	0	21.6	0	11.7	0	0.8	2.2	13.3	0	4	0	0	2.7	4	0	0	0	1
234	70-80	1	0	0	0	0	0	0	0	0	28	33	5	3	4.34	1	1.93	1	1.92	0	126	0	0.0344	1	36.5	0	116.1	1	31.9	1	1.1	0	22.4	0	11.7	0	1.6	5.8	11.7	0	unknown	4	0	2		0	0	0	0
235	40-50	1	1	400	1	100	0	0	0	0	35	38	3	1	6.77	1	1.09	0	4.05	1	215	1	0.0315	1	39	0	77.8	0	22.7	0	1.7	1	22.7	0	11.7	0	4.5	1.8	11	0	3	0	0	8	5	1	0	0	0
236	70-80	1	0	0	0	0	0	0	0	0	20	24	4	3	2.94	0	1.56	0	1.76	0	321	1	0.0092	0	40.8	1	89.9	1	29.4	1	1.4	0	23.8	0	11.7	0	3	2.1	17.8999	0	3	2	1	2	2	0	0	0	0
237	50-60	1	1	600	0	0	0	0	0	1	24	25	1	0	3.06	0	1.36	0	2.51	1	168	0	0.0182	1	44.6	1	70.8	0	23.5	0	1.9	1	23.8	0	11.7	0	2.6	1.1	16.8999	0	3	4	0	1.5	2	0	0	0	0
238	70-80	1	1	900	0	0	0	0	0	0	28	35	7	1	3.34	1	1.22	0	1.5	0	197	1	0.017	0	36.1	0	113.6	1	27.5	1	1.3	0	24.6	0	11.7	0	4	3.2	10.7	0	3	2	0	5.5	4	0	0	0	0
239	40-50	1	1	600	1	150	0	0	0	0	27	34	7	0	4.08	1	0.85	0	2.65	1	305	1	0.0134	0	38.4	0	75.3	0	29.7	1	1.3	0	24.6	0	11.7	0	1.6	2.29999	12.6	0	4	0	1	4	4	0	0	0	0
240	50-60	1	0	0	0	0	0	0	0	0	unknown	unknown		1	3.42	1	1.96	1	2.61	1	224	1	0.0153	0	41.5	1	78.3	0	33	1	1.26	0	24.7	0	11.7	0	1.7	2.8	45.3	0	2	0	0	0-8	2	0	0	0	0
241	60-70	1	0	0	0	0	0	0	0	0	20	24	4	0	3.4	1	1.31	0	1.89	0	159	0	0.0214	1	40.3	1	91.1	1	29.4	1	1.4	0	25.3	0	11.7	0	3.5	1	12.5	0	unknown	unknown	0	1.5	1	0	0	0	0
242	60-70	1	1	500	0	0	0	0	0	0	35	35	0	1	3.09	0	1.75	1	1.58	0	171	0	0.0181	0	40.2	1	71.8	0	27.9	1	1.44	0	25.3	0	11.7	0	unknown	unknown	unknown	0	3	2	0	3	3	0	1	0	0
243	60-70	1	0	0	0	0	0	0	0	0	32	36	4	1	2.74	0	1.25	0	1.63	0	200	1	0.0137	0	40.2	1	102.7	1	29.7	1	1.4	0	25.5	0	11.7	0	2.5	1.8	14.7	0	2	0	0	5.5	3	0	0	0	0
244	70-80	1	0	0	0	0	0	0	0	0	25	25	0	1	4	1	2.26	1	2.5	1	180	0	0.0222	1	37.2	0	62.9	0	28.8	1	1.29	0	25.7	0	11.7	0	2.8	unknown	unknown	0	2	3	0	2	5	0	0	0	0
245	70-80	1	0	0	0	0	0	0	0	0	35	35	0	1	3.88	1	1.72	1	1.67	0	202	1	0.0192	1	36.6	0	75.1	0	27.9	1	1.3	0	25.7	0	11.7	0	3.9	2.29999	12.8	0	1	2	0	3	4	0	0	0	0
246	60-70	1	1	200	1	160	0	0	0	0	34	36	2	0	3.58	1	1.47	0	1.06	0	202	1	0.0177	0	33.2	0	50.4	0	23.7	0	1.4	0	25.9	0	11.7	0	1.4	1.4	17.5	0	0	4	0	unknown	2	0	0	0	0
247	60-70	1	0	0	0	0	0	0	0	0	unknown	unknown		0	2.51	0	1.4	0	1.54	0	190	1	0.0132	0	41.8	1	59.5	0	25.9	0	1.6	1	26	0	11.7	0	unknown	unknown	unknown	0	2	2	0	3.7	3	0	0	0	0
248	60-70	1	1	1200	1	160	0	0	0	1	27	30	3	0	2	0	2.1	1	1.23	0	171	0	0.0117	0	37.6	0	82.4	1	29.9	1	1.3	0	26.2	0	11.7	0	2.7	2.1	12.9	0	4	2	0	2.5	2	1	1	1	0
249	70-80	1	0	0	0	0	0	0	0	0	4	4	0	1	3.44	1	2.86	1	2.49	1	212	1	0.0162	0	40	1	80.2	0	24.4	0	1.6	1	26.2	0	11.7	0	unknown	unknown	unknown	0	3	0	0	1.8	4	0	0	0	0
250	70-80	1	1	800	1	1600	0	0	0	0	28	32	4	1	3.17	0	1.38	0	1.34	0	159	0	0.0199	1	39.1	0	69	0	28.1	1	1.39	0	26.3	0	11.7	0	6.5	1.7	13.2	0	3	2	0	unknown	3	0	0	0	1
251	50-60	1	1	#NULL!	0	0	0	0	0	0	31	34	3	0	2.67	0	2.34	1	1.54	0	208	1	0.0128	0	45.1	1	81.7	0	23.6	0	1.91	1	26.3	0	11.7	0	1.06	1.63	31.06	0	2	2	0	2	3	0	0	0	0
252	60-70	1	0	0	1	150	0	0	0	0	29	35	6	0	2.63	0	1.28	0	0.96	0	178	0	0.0148	0	38.5	0	74	0	26.4	0	1.46	0	26.5	0	11.7	0	1.5	2.7	17.3	0	4	0	1	4	4	0	0	0	1
253	40-50	1	0	0	0	0	0	0	0	0	24	25	1	0	1.49	0	43.5	1	2.13	1	224	1	0.0067	0	42.7	1	109	1	24.7	0	1.7	1	26.5	0	11.7	0	0.4	1.9	18.2	0	2	4	0	1.8	2	0	0	0	0
254	50-60	1	1	600	1	144	0	0	0	0	30	35	5	3	2.1	0	2.07	1	0.87	0	185	0	0.0114	0	40.4	1	91.8	1	25	0	1.62	1	26.7	1	11.7	0	1.8	3.9	18.1	0	3	2	0	4	4	0	0	0	0
255	50-60	1	0	0	0	0	0	0	0	0	30	35	5	1	4.1	1	1.65	1	2.33	1	156	0	0.0263	1	40.7	1	66.9	0	22.9	0	1.78	1	27.3	1	11.7	0	2.77	3.37	11.08	0	4	4	0	2.5	3	0	0	0	0
256	60-70	1	0	0	0	0	0	0	0	0	26	32	6	0	2.65	0	0.97	0	1.11	0	144	0	0.0184	1	43	1	62.3	0	25.1	0	1.7	1	27.4	1	11.7	0	1.5	1.7	9.4	0	1	2	0	3.5	3	0	0	0	0
257	50-60	1	0	0	0	0	0	0	0	0	23	23	0	0	53.6	1	41.1	1	35.73	1	148	0	0.3622	1	38.9	0	79	0	26.3	0	1.5	0	27.8	1	11.7	0	0.6	1.3	12.4	0	2	4	0	2.4	3	0	0	0	0
258	70-80	1	0	0	0	0	0	0	0	0	unknown	unknown		1	3.97	1	1.66	1	2.11	1	283	1	0.014	0	36.8	0	62.9	0	29.6	1	1.2	0	27.9	1	11.7	0	3.9	1.5	20.8	0	2	2	0	3.3	3	0	0	0	0
259	60-70	1	0	0	0	0	0	0	0	0	25	29	4	0	2.39	0	1.38	0	1.21	0	164	0	0.0146	0	40	1	58.4	0	24.9	0	1.6	1	28.3	1	11.7	0	unknown	unknown	unknown	0	3	4	0	2	3	0	0	0	0
260	50-60	1	0	0	0	0	0	0	0	0	28	32	4	#NULL!	2.97	0	1.1	0	0.87	0	147	0	0.0202	1	41.7	1	66.3	0	26.6	1	1.6	1	30	1	11.7	0	1.4	1.3	16.2	0	2	4	0	0.5	2	0	0	0	0
261	70-80	1	1	1600	0	0	0	0	0	0	unknown	unknown		1	2.6	0	1.3	0	2.06	1	141	0	0.0184	1	31.8	0	106.7	1	25.1	0	1.27	0	31.9	1	11.7	0	4.7	2.4	15.2	1	4	0	0	3	2	0	0	0	0
262	60-70	1	1	2000	1	300	1	0	0	1	30	34	4	3	5.51	1	0.94	0	2.25	1	181	0	0.0304	1	40.2	1	85.5	1	19.1	0	2.1	1	31.9	1	11.7	0	4.21	2.89	18.3299	0	2	4	1	1.5	1	0	0	0	0
263	70-80	1	1	600	0	0	0	0	0	0	35	38	3	1	3.21	0	1.41	0	2.01	1	123	0	0.0261	1	35.3	0	70.9	0	24.8	0	1.42	0	32.8	1	11.7	0	2.8	2.5	22.4	0	4	4	0	unknown	2	0	0	0	0
264	60-70	1	1	120	1	90	0	0	0	0	30	36	6	0	2.7	0	1.4	0	1.08	0	198	1	0.0136	0	36.6	0	84.1	1	24.1	0	1.5	0	33.6	1	11.7	0	1.4	3.3	13	0	4	2	0	3.5	5	1	0	0	0
265	60-70	1	1	400	1	100	0	0	0	0	27	37	10	3	2.54	0	0.8	0	1.61	0	319	1	0.008	0	34.3	0	86.4	1	17.9	0	1.92	1	37.7	1	11.7	0	0.8	1.72	21.32	0	4	4	0	4.7	4	0	0	0	0
266	70-80	1	0	0	0	0	0	0	0	1	28	28	0	3	2.13	0	3.76	1	1.31	0	193	1	0.011	0	36.1	0	84.6	1	27	1	1.3	0	11.8	0	11.8	1	unknown	unknown	unknown	0	3	2	0	1.5	2	0	0	0	0
267	60-70	1	0	0	0	0	0	0	0	0	30	30	0	0	4	1	1.41	0	1.79	0	140	0	0.0286	1	39.6	1	126.2	1	36.1	1	1.1	0	20.8	0	11.8	1	1.2	1.6	13.4	0	3	4	0	6	2	0	0	0	0
268	60-70	1	0	0	0	0	0	0	0	1	32	35	3	1	2.54	0	1.61	0	2.17	1	175	0	0.0145	0	43	1	65.4	0	23.8	0	1.8	1	22.5	0	11.8	1	3.1	2.6	21.8	0	3	2	0	2.2	3	0	0	1	0
269	60-70	1	1	800	1	150	0	0	0	0	33	39	6	1	1.93	0	0.85	0	1.21	0	160	0	0.0121	0	34	0	78.3	0	20.8	0	1.6	1	23.7	0	11.8	1	3.1	3.6	13	0	3	0	0	5	4	0	0	0	1
270	60-70	1	1	800	1	200	0	0	0	0	38	44	6	3	5.9	1	2.13	1	2.86	1	212	1	0.0278	1	41	1	98.1	1	25.2	0	1.6	1	24.7	0	11.8	1	1.9	4.8	18.8999	0	3	4	0	3.5	3	0	0	0	0
271	70-80	1	0	0	0	0	0	0	0	0	33	35	2	0	3.91	1	2.02	1	2.06	1	161	0	0.0243	1	39.6	1	75.5	0	25.1	0	1.58	1	24.8	0	11.8	1	4.09999	1.2	13.1	0	2	1	0	2	3	0	0	0	0
272	70-80	1	0	0	0	0	0	1	0	0	22	25	3	1	2.3	0	1.5	0	2.71	1	232	1	0.0099	0	38	0	75.9	0	30.1	1	1.3	0	25.1	0	11.8	1	1.8	2.6	14	0	3	4	0	2.5	4	0	0	0	0
273	50-60	1	1	600	1	150	0	1	0	0	32	32	0	1	3.4	1	1.6	0	1.95	0	191	1	0.0178	0	41.1	1	70	0	25.4	0	1.6	1	25.1	0	11.8	1	4.09999	1.6	14.2	0	2	0	0	2	3	0	0	0	0
274	50-60	1	1	600	1	125	0	0	0	0	40	43	3	1	6.32	1	3.96	1	2.78	1	269	1	0.0235	1	43.1	1	124.7	1	30.1	1	1.4	0	25.3	0	11.8	1	4.3	1.9	8.19999	0	2	2	0	3	3	0	0	0	0
275	70-80	1	1	10	0	0	0	0	0	0	25	30	5	3	3.09	0	1.18	0	1.92	0	185	0	0.0167	0	37.5	0	110.2	1	27.4	1	1.4	0	25.4	0	11.8	1	unknown	unknown	unknown	0	3	2	0	4.5	5	0	0	0	0
276	60-70	1	0	0	0	0	0	0	0	0	28	34	6	1	5.59	1	1.68	1	4.2	1	173	0	0.0323	1	41.5	1	111.6	1	32.2	1	1.3	0	25.5	0	11.8	1	2	3.4	14.1	0	3	2	0	4.5	4	0	0	1	0
277	50-60	1	1	800	1	320	0	0	0	0	29	34	5	1	3.98	1	1.59	0	2.5	1	169	0	0.0236	1	45.6	1	84	1	29	1	1.6	1	26.2	0	11.8	1	7.6	6.7	20.3	0	3	2	0	3	5	0	0	0	1
278	70-80	1	1	600	1	60	0	0	0	0	unknown	unknown		3	3.81	1	0.83	0	1.59	0	100	0	0.0381	1	34	0	74.9	0	26.1	0	1.3	0	26.5	0	11.8	1	2	3.4	12	0	3	2	0	5	4	0	1	0	0
279	50-60	1	1	300	0	0	0	1	0	0	29	35	6	1	3.36	1	1.27	0	2.85	1	172	0	0.0195	1	39.6	1	72.4	0	24.8	0	1.6	1	26.6	0	11.8	1	1.6	3.3	10.1999	0	3	2	1	3.6	5	0	0	0	0
280	60-70	1	1	1200	1	60	0	0	0	1	29	34	5	1	3.13	0	3.23	1	1.08	0	205	1	0.0153	0	40.8	1	89.2	1	24.7	0	1.7	1	26.7	1	11.8	1	1.9	1.5	13.7	0	unknown	unknown	0	unknown	3	0	0	0	0
281	50-60	1	1	800	1	320	0	0	0	0	unknown	unknown		3	4.99	1	2.15	1	2.67	1	240	1	0.0208	1	39.3	1	70.8	0	22.1	0	1.8	1	27	1	11.8	1	5.2	2.8	13.7	0	2	2	0	4.5	3	0	0	1	0
282	60-70	1	0	0	0	0	0	0	0	0	28	35	7	0	3.1	0	1.31	0	2.23	1	146	0	0.0212	1	32.1	0	81.8	0	30.9	1	1.04	0	27.1	1	11.8	1	unknown	unknown	unknown	0	4	4	1	unknown	2	1	0	0	0
283	60-70	1	0	0	0	0	0	1	0	0	28	28	0	0	2.98	0	3.09	1	0.96	0	269	1	0.0111	0	41.8	1	83.7	1	26	0	1.61	1	27.1	1	11.8	1	2.96	5.07	11.77	0	3	4	0	3	4	0	0	0	0
284	50-60	1	1	600	1	150	0	0	0	1	38	40	2	0	3.09	0	2.68	1	2.43	1	227	1	0.0136	0	45.4	1	63.8	0	25.2	0	1.8	1	27.1	1	11.8	1	unknown	unknown	unknown	0	3	4	0	4	3	1	0	0	0
285	60-70	1	0	0	0	0	0	0	0	0	28	32	4	0	2.37	0	1.42	0	2.49	1	152	0	0.0156	0	37.2	0	117.6	1	27.6	1	1.3	0	27.2	1	11.8	1	2.6	1.6	13.5	0	2	4	0	1.5	2	0	0	0	0
286	60-70	1	0	0	0	0	0	0	0	0	unknown	unknown		0	2.89	0	1.27	0	1.94	0	133	0	0.0217	1	43.3	1	64.5	0	24.7	0	1.8	1	27.3	1	11.8	1	4.7	3.4	14.3	3	4	4	0	1.3	2	1	0	0	0
287	70-80	1	1	600	0	0	0	0	0	0	22	24	2	1	3.2	0	1.8	1	2.91	1	154	0	0.0208	1	35.9	0	91.5	1	23.2	0	1.55	1	27.5	1	11.8	1	4.59999	3	25.3	0	3	2	0	unknown	4	1	0	0	0
288	60-70	1	0	0	0	0	1	0	0	1	30	34	4	0	4.17	1	1.34	0	3.21	1	208	1	0.02	1	42.7	1	78.2	0	18.6	0	2.3	1	27.8	1	11.8	1	3.3	1.8	18.5	0	1	4	0	1.8	3	0	0	0	0
289	70-80	1	0	0	0	0	0	0	0	0	30	30	0	0	2.14	0	1.08	0	1.65	0	141	0	0.0152	0	41.5	1	76.4	0	26.5	1	1.57	1	28.4	1	11.8	1	unknown	unknown	unknown	0	0	unknown	0	unknown		0	0	0	0
290	60-70	1	1	210	1	30	0	0	0	1	28	30	2	3	4.8	1	1.47	0	6.23	1	145	0	0.0331	1	39.9	1	75.9	0	22.2	0	1.8	1	28.5	1	11.8	1	4.59999	1.8	16.3	0	3	4	0	2	5	0	1	0	0
291	70-80	1	0	0	0	0	0	0	0	0	25	30	5	1	3.6	1	1.92	1	2.61	1	107	0	0.0336	1	35.6	0	66.6	0	26.3	0	1.35	0	28.6	1	11.8	1	5.7	3.1	19.2	0	3	2	0	unknown	4	1	0	0	1
292	60-70	1	1	1200	1	96	0	0	0	0	34	38	4	0	2.34	0	1.11	0	1.23	0	164	0	0.0143	0	35.5	0	59.9	0	19.1	0	1.86	1	28.9	1	11.8	1	unknown	unknown	unknown	0	0	4	0	unknown	3	0	0	1	0
293	60-70	1	1	800	1	640	0	0	0	1	30	32	2	1	2.2	0	1.3	0	1.44	0	154	0	0.0143	0	38.6	0	52.3	0	22.2	0	1.74	1	30.5	1	11.8	1	1.7	2.2	18.5	0	2	4	0	unknown	3	0	0	0	0
294	50-60	1	0	0	0	0	0	0	0	0	29	32	3	3	3.57	1	1.49	0	1.56	0	196	1	0.0182	1	42	1	166.2	1	28.5	1	1.5	0	31.7	1	11.8	1	2.9	3.7	13.8	0	2	4	0	3	3	0	0	1	0
295	70-80	1	1	#NULL!	1	#NULL!	0	0	0	0	39	41	2	1	2.33	0	1.48	0	1.13	0	128	0	0.0182	1	35.4	0	80.7	0	21	0	1.69	1	32.1	1	11.8	1	5	3	12.3	0	2	2	0	2	4	0	0	0	0
296	60-70	1	1	1000	1	#NULL!	0	0	0	0	39	43	4	3	5.31	1	1.89	1	3.43	1	130	0	0.0408	1	#NULL!	#NULL!	#NULL!	#NULL!	#NULL!	#NULL!	#NULL!	#NULL!	33	1	11.8	1	unknown	unknown	unknown	4	4	4	1	2	2	1	0	0	0
297	60-70	1	0	0	0	0	0	0	0	0	22	26	4	1	2.36	0	2.05	1	1.15	0	176	0	0.0134	0	38.9	0	78.2	0	27.2	1	1.4	0	22.3	0	11.9	1	0.8	1.9	16.1	0	3	0	0	2.8	5	0	0	0	1
298	60-70	1	0	0	0	0	0	0	0	0	29	35	6	1	6.21	1	2.02	1	5.86	1	197	1	0.0315	1	49.6	1	77.8	0	27.5	1	1.8	1	23.1	0	11.9	1	3	0.7	9	0	2	2	1	1	4	0	0	0	0
299	60-70	1	1	800	1	640	0	0	0	1	30	30	0	0	2.2	0	1.6	0	0.69	0	176	0	0.0125	0	41.2	1	67.2	0	27	1	1.53	1	23.4	0	11.9	1	unknown	unknown	unknown	0	2	0	0	3	4	0	1	0	0
300	60-70	1	1	800	1	400	1	0	0	0	26	32	6	3	5.49	1	1.32	0	1.93	0	148	0	0.0371	1	39.9	1	112	1	27.6	1	1.4	0	24.1	0	11.9	1	2.9	4.2	11.2	0	3	0	0	4	4	0	0	0	1
301	50-60	1	1	800	1	160	0	0	0	0	unknown	unknown		3	4.07	1	1.9	1	2.07	1	133	0	0.0306	1	38.7	0	74.8	0	23.4	0	1.65	1	24.2	0	11.9	1	1.4	1.9	17.2	0	2	2	0	3	4	0	0	0	0
302	60-70	1	0	0	0	0	0	0	0	0	25	34	9	0	4.3	1	2.45	1	2.29	1	229	1	0.0188	1	46.4	1	88.3	1	26.1	0	1.78	1	24.2	0	11.9	1	3.05	3.51	13.53	0	2	2	0	5.5	3	0	0	0	0
303	60-70	1	0	0	0	0	1	1	0	0	30	35	5	0	3.29	0	2.91	1	2.59	1	292	1	0.0113	0	38.4	0	86.5	1	25.9	0	1.5	0	24.5	0	11.9	1	unknown	unknown	unknown	0	2	2	0	2.5	2	0	0	0	0
304	60-70	1	0	0	0	0	0	0	0	0	18	27	9	1	3.12	0	1.69	1	1.32	0	170	0	0.0184	1	39.6	1	68.5	0	21.9	0	1.8	1	24.5	0	11.9	1	unknown	unknown	unknown	0	3	2	0	5	4	0	0	0	0
305	60-70	1	0	0	0	0	0	0	0	0	30	34	4	0	2.6	0	1.6	0	1.47	0	121	0	0.0215	1	37.4	0	73.2	0	25.5	0	1.5	0	25.1	0	11.9	1	3	0.9	16.2	0	3	2	0	2.5	5	0	1	0	0
306	70-80	1	0	0	0	0	0	0	0	0	25	32	7	0	3.32	1	2.16	1	2.11	1	158	0	0.021	1	39.7	1	96.1	1	37.4	1	1.06	0	25.3	0	11.9	1	unknown	unknown	unknown	0	2	2	0	unknown	5	0	0	0	0
307	60-70	1	1	300	1	15	0	0	0	0	25	31	6	0	3.9	1	1.5	0	3.25	1	145	0	0.0269	1	42.2	1	88.5	1	30.1	1	1.4	0	25.3	0	11.9	1	1	3.2	12.6	0	3	2	0	2.6	3	1	0	0	0
308	60-70	1	1	40	1	160	0	1	0	0	20	26	6	0	2.35	0	1.02	0	1.28	0	218	1	0.0108	0	36.5	0	65.5	0	29	1	1.3	0	25.5	0	11.9	1	1.5	2.7	13.9	0	3	0	0	4	5	0	0	0	0
309	70-80	1	1	400	1	80	0	0	0	0	unknown	unknown		1	2.8	0	1.7	1	1.92	0	158	0	0.0177	0	38.8	0	58.6	0	25.4	0	1.5	0	26.1	0	11.9	1	3.4	2.2	15.4	0	4	2	0	3	5	0	0	0	0
310	60-70	1	0	0	0	0	0	0	0	0	29	34	5	1	6.29	1	1.5	0	2.1	1	222	1	0.0283	1	45	1	80.5	0	28.5	1	1.58	1	27	1	11.9	1	3.8	3.4	14.9	0	4	0	0	4	4	1	0	1	0
311	60-70	1	1	900	0	0	0	0	0	0	31	31	0	1	5.64	1	2.77	1	2.97	1	254	1	0.0222	1	38.3	0	80.3	0	28.6	1	1.3	0	27.3	1	11.9	1	2.4	2	13	0	2	2	0	2.5	3	0	0	0	0
312	70-80	1	0	0	1	100	0	0	0	0	30	36	6	1	2.76	0	1.8	1	1.22	0	219	1	0.0126	0	42	1	86.3	1	32.5	1	1.3	0	27.3	1	11.9	1	3.6	3	20.5	0	3	2	1	6	4	1	0	0	0
313	60-70	1	1	800	1	120	0	0	0	1	38	38	0	0	9.9	1	1.5	0	5.69	1	241	1	0.0411	1	30.9	0	74.7	0	32.8	1	0.9	0	27.6	1	11.9	1	unknown	unknown	unknown	0	3	2	1	6	4	0	1	0	0
314	50-60	1	0	0	0	0	0	0	0	0	26	30	4	3	5.64	1	2.26	1	3.3	1	262	1	0.0215	1	42.8	1	102.4	1	28.3	1	1.5	0	27.9	1	11.9	1	2.4	0.7	8.1	0	2	2	0	3	2	0	0	0	1
315	50-60	1	1	800	1	100	0	0	1	0	23	27	4	1	2.23	0	1.82	1	3.38	1	227	1	0.0098	0	42.3	1	177.7	1	27.2	1	1.56	1	28.7	1	11.9	1	3.01	1.48	30.88	0	2	4	0	2.2	2	0	0	0	0
316	60-70	1	0	0	0	0	0	0	1	0	26	26	0	3	3.87	1	2.04	1	2.65	1	96	0	0.0403	1	42.6	1	100.3	1	30.3	1	1.4	0	29.4	1	11.9	1	4	1.8	18.2	0	2	2	0	3.5	5	0	1	0	0
317	50-60	1	1	200	0	0	0	0	0	0	27	30	3	3	3.42	1	1.82	1	1.72	0	164	0	0.0209	1	39.2	0	110.5	1	28	1	1.4	0	29.5	1	11.9	1	3.9	1.7	25.7	0	3	0	0	3.5	2	0	0	0	0
318	70-80	1	1	500	1	100	0	0	0	0	33	35	2	0	3.3	0	1.7	1	1.83	0	132	0	0.025	1	38.7	0	50.2	0	21.3	0	1.82	1	29.5	1	11.9	1	3.3	3.6	3.6	0	2	2	0	unknown	5	1	0	0	0
319	60-70	1	1	800	1	200	0	0	0	0	30	30	0	0	2.46	0	1.3	0	1.45	0	149	0	0.0165	0	37.6	0	52.8	0	24.8	0	1.5	0	29.6	1	11.9	1	1.5	0.7	17.6	0	4	4	0	2	2	0		0	0
320	60-70	1	1	600	0	0	0	0	0	0	22	25	3	1	2.8	0	1.9	1	1.46	0	104	0	0.0269	1	42	1	86.8	1	22.6	0	1.9	1	29.8	1	11.9	1	9.19999	2.1	20.8	2	unknown	4	0	2	2	1	0	0	0
321	50-60	1	1	800	1	210	1	0	0	0	29	35	6	1	3.18	0	1.8	1	1.95	0	244	1	0.013	0	38.1	0	113.5	1	23.3	0	1.64	1	30.1	1	11.9	1	unknown	unknown	unknown	0	2	4	0	5.2	4	0	0	0	0
322	60-70	1	0	0	0	0	0	0	0	0	32	35	3	0	2.87	0	1.98	1	0.82	0	301	1	0.0095	0	38.1	0	66.7	0	27.3	1	1.4	0	30.2	1	11.9	1	0.7	3	13.6	0	2	0	0	4	4	1	1	0	0
323	50-60	1	1	600	1	120	0	0	0	1	30	34	4	3	1.85	0	1.62	0	0.89	0	165	0	0.0112	0	34.1	0	97.8	1	24.4	0	1.4	0	30.8	1	11.9	1	2.1	1.7	10.9	0	4	4	1	2.5	3	1	1	0	0
324	60-70	1	1	1200	0	0	0	0	0	0	25	30	5	3	3.13	0	1.32	0	0.08	0	160	0	0.0196	1	41	1	83.7	1	28.4	1	1.4	0	31.1	1	11.9	1	0.8	1.8	12.5	0	3	2	0	3	3	0	0	0	0
325	60-70	1	1	400	1	48	0	0	0	0	32	32	0	1	5.5	1	2	1	2.99	1	144	0	0.0382	1	35.8	0	86.4	1	26.2	0	1.37	0	31.4	1	11.9	1	unknown	unknown	unknown	0	2	2	0	3	4	0	0	0	0
326	40-50	1	0	0	1	100	0	0	0	0	29	31	2	3	2.12	0	1.65	1	1.26	0	246	1	0.0086	0	35	0	81	0	23.4	0	1.5	0	31.4	1	11.9	1	1.7	1	11.4	0	2	2	0	2	4	0	0	0	0
327	70-80	1	0	0	0	0	0	0	0	0	36	36	0	1	1.79	0	1.57	0	1.27	0	149	0	0.012	0	35.6	0	66.3	0	23	0	1.5	0	32	1	11.9	1	1.6	1.4	20.3999	5	2	2	0	4.5	3	1	1	0	0
328	50-60	1	1	600	1	210	0	0	0	0	42	42	0	0	6.61	1	1.38	0	6.06	1	377	1	0.0175	0	37.2	0	75.7	0	28.2	1	1.3	0	32.6	1	11.9	1	1.7	1.8	17.5	0	1	4	0	6	4	0	0	0	0
329	60-70	1	1	900	0	0	0	0	0	0	26	33	7	1	2.68	0	1.71	1	2	0	116	0	0.0231	1	36.6	0	99.1	1	25.8	0	1.4	0	20.4	0	12	1	3	2.1	14.5	0	3	0	0	3	3	0	0	0	0
330	70-80	1	1	1000	0	0	0	0	0	0	27	27	0	0	4.58	1	2.5	1	2.62	1	224	1	0.0204	1	42.1	1	82	0	29.4	1	1.43	0	21.9	0	12	1	1.6	5.6	12.7	0	2	4	0	5	2	0	0	0	0
331	60-70	1	0	0	0	0	0	1	0	0	26	33	7	3	11.99	1	1.35	0	9.08	1	269	1	0.0446	1	36.3	0	102.8	1	28.7	1	1.3	0	23.4	0	12	1	1.5	3.8	14.4	0	3	0	0	5.2	4	0	0	0	0
332	50-60	1	1	1400	1	60	0	0	0	0	20	22	2	0	3.29	0	0.93	0	3.07	1	282	1	0.0117	0	42.7	1	68.5	0	25	0	1.7	1	23.7	0	12	1	0.9	4.8	23.9	0	3	4	0	7.5	5	1	1	0	0
333	60-70	1	0	0	0	0	0	0	0	0	36	41	5	1	3.03	0	1.2	0	2.05	1	237	1	0.0128	0	41.1	1	96	1	32.7	1	1.26	0	25.2	0	12	1	5.2	3.4	13.8	0	3	2	0	3	5	0	0	0	1
334	70-80	1	0	0	0	0	0	0	0	0	28	33	5	3	5.01	1	1.03	0	2.39	1	102	0	0.0491	1	47.7	1	109.6	1	39.6	1	1.2	0	25.3	0	12	1	2.29999	2.7	25.6	0	2	2	0	3	3	0	0	0	0
335	70-80	1	0	0	0	0	0	0	0	0	35	35	0	1	2.46	0	1.49	0	1.97	0	198	1	0.0124	0	34.9	0	72.9	0	30.8	1	1.1	0	25.5	0	12	1	1.9	2	12.9	0	3	0	1	2.5	3	0	0	0	0
336	60-70	1	1	60	0	0	0	1	0	0	32	35	3	1	3.19	0	1.63	0	2.38	1	130	0	0.0245	1	37.8	0	131.5	1	29.9	1	1.3	0	25.6	0	12	1	2.2	2.29999	8	0	2	2	0	8.3	4	0	0	0	0
337	60-70	1	0	0	0	0	0	0	0	0	unknown	unknown		3	2.45	0	1.26	0	1.25	0	180	0	0.0136	0	37.2	0	60.5	0	23.1	0	1.61	1	26.1	0	12	1	1.4	unknown	unknown	0	0	unknown	0	unknown		0	0	0	0
338	60-70	1	1	600	1	60	0	0	0	0	28	31	3	1	2.73	0	2.17	1	1.82	0	155	0	0.0176	0	36.4	0	72.5	0	22.3	0	1.6	1	26.4	0	12	1	4	4	24.7	0	3	4	0	3	4	0	0	0	0
339	70-80	1	0	0	0	0	0	0	0	0	25	32	7	0	3.88	1	2.03	1	2.77	1	183	0	0.0212	1	39.5	1	75.8	0	23.7	0	1.67	1	26.4	0	12	1	1	1.4	14.1	0	3	2	0	unknown	3	0	0	0	0
340	50-60	1	0	0	0	0	0	0	0	0	unknown	unknown		3	2.48	0	1.76	1	1.18	0	179	0	0.0139	0	32.4	0	77.3	0	23.2	0	1.4	0	26.7	1	12	1	6.1	1.5	10	5	2	4	0	6	5	1	1	0	0
341	70-80	1	1	800	1	100	0	0	0	0	30	35	5	1	1.89	0	1.24	0	1.48	0	197	1	0.0096	0	34.6	0	63.8	0	24.4	0	1.4	0	26.7	1	12	1	3.8	4.59999	10	0	3	2	0	5	5	0	0	0	0
342	60-70	1	1	600	1	100	0	0	0	0	33	35	2	3	6.67	1	1.15	0	3.92	1	174	0	0.0383	1	33.4	0	64.5	0	31.3	1	1.07	0	28.6	1	12	1	2.7	1.4	12.5	0	0	unknown	0	2	1	0	0	0	0
343	60-70	1	1	600	1	60	0	0	0	0	35	35	0	0	4	1	1	0	1.85	0	116	0	0.0345	1	39.3	1	90.1	1	18.7	0	2.1	1	28.7	1	12	1	1.4	5.3	16.8999	4	3	2	0	6.5	3	1	0	0	0
344	60-70	1	0	0	0	0	0	1	0	1	29	32	3	0	3.35	1	1.27	0	1.18	0	108	0	0.031	1	39.5	1	130.9	1	27.1	1	1.5	0	28.9	1	12	1	unknown	unknown	unknown	0	4	0	1	2	4	1	0	0	1
345	70-80	1	0	0	0	0	0	0	0	0	39	42	3	3	2.82	0	2.12	1	1.52	0	186	0	0.0152	0	37.3	0	49.7	0	27.4	1	1.36	0	29	1	12	1	1.2	5.4	15.5	0	4	0	0	4	3	0	0	0	0
346	80-90	1	0	0	0	0	0	0	0	0	29	31	2	3	3.96	1	1.33	0	2.46	1	179	0	0.0221	1	41.9	1	122.8	1	25.1	0	1.7	1	29	1	12	1	2.5	2.6	12.8	0	3	2	0	2	2	0	0	0	0
347	60-70	1	0	0	0	0	0	0	0	0	30	30	0	3	2.7	0	1.13	0	1.84	0	133	0	0.0203	1	37.9	0	87.5	1	24.8	0	1.5	0	29.3	1	12	1	1.4	1.9	22.2	0	2	2	0	0.7	1	0	0	0	0
348	60-70	1	0	0	0	0	0	0	0	0	29	29	0	0	2.34	0	1.49	0	1.46	0	216	1	0.0108	0	41.5	1	91	1	24.6	0	1.7	1	30.2	1	12	1	2.9	1.5	12.9	0	3	2	0	0.3	2	1	0	0	0
349	40-50	1	1	600	1	80	0	0	0	0	30	32	2	3	3.5	1	1.92	1	1.8	0	181	0	0.0193	1	41.9	1	65.8	0	24.4	0	1.7	1	30.3	1	12	1	2.6	3.3	19.8	0	2	2	0	2	5	0	1	0	0
350	50-60	1	1	900	1	90	0	0	0	0	30	30	0	0	3.38	1	1.86	1	2.19	1	236	1	0.0143	0	39.5	1	98.5	1	26.1	0	1.51	1	30.8	1	12	1	3.6	3.2	15.7	0	3	4	0	3	5	1	0	0	1
351	50-60	1	1	200	1	30	0	0	0	0	29	36	7	0	3.48	1	1.55	0	2.78	1	188	1	0.0185	1	40.7	1	60.6	0	27.8	1	1.5	0	31.2	1	12	1	2.6	1.3	21.6	0	2	2	0	3	5	0	0	0	1
352	70-80	1	1	450	0	0	0	0	0	0	25	25	0	1	1.78	0	1.84	1	1.62	0	111	0	0.016	0	35.9	0	93.6	1	24.4	0	1.5	0	31.9	1	12	1	unknown	unknown	unknown	0	2	4	0	2	4	0	0	0	0
353	60-70	1	0	0	0	0	0	0	0	0	20	20	0	1	2.36	0	1.58	0	1.17	0	142	0	0.0166	0	37.7	0	194.1	1	21.8	0	1.7	1	32.7	1	12	1	2	1.9	10.5	0	3	0	0	1.7	4	0	0	0	0
354	50-60	1	1	#NULL!	0	0	0	0	0	0	25	30	5	1	2.11	0	1.12	0	1.28	0	127	0	0.0166	0	40.1	1	60.5	0	22	0	1.82	1	33.3	1	12	1	3.03	1.96	14.05	0	3	4	0	1.8	2	0	0	0	0
355	60-70	1	0	0	0	0	0	0	0	0	27	27	0	1	4.08	1	1.43	0	2.16	1	133	0	0.0307	1	45.3	1	85.1	1	27.2	1	1.67	1	23.5	0	12.1	1	3.11	2.56	13	0	2	unknown	0	1	1	0	0	0	0
356	60-70	1	1	400	1	100	0	0	0	0	32	33	1	3	3.06	0	1.93	1	1.52	0	185	0	0.0165	0	42	1	94.9	1	27.4	1	1.5	0	24.8	0	12.1	1	4.9	1.5	13.7	0	3	4	0	2	2	0	0	0	0
357	60-70	1	0	0	1	#NULL!	0	0	0	0	28	31	3	3	3.2	0	1.4	0	1.73	0	205	1	0.0156	0	39.9	1	49.9	0	26.4	0	1.51	1	25.3	0	12.1	1	0.9	1	16.8	0	4	2	0	unknown	4	0	0	1	0
358	60-70	1	1	1200	1	100	0	0	0	0	32	37	5	1	3.08	0	1.11	0	2.26	1	109	0	0.0283	1	34.8	0	101.4	1	25.1	0	1.39	0	25.7	0	12.1	1	2.69	1.54	16.72	0	2	2	0	4.5	5	0	0	0	0
359	60-70	1	1	#NULL!	0	0	0	0	0	0	29	31	2	3	5.99	1	1.85	1	3.84	1	302	1	0.0198	1	37.6	0	76.3	0	32.3	1	1.16	0	27.5	1	12.1	1	3.7	3.4	14	0	2	4	0	unknown	2	0	0	1	0
360	50-60	1	1	400	1	160	0	0	0	0	29	34	5	1	3.4	1	0.92	0	1.73	0	217	1	0.0157	0	36.3	0	63.9	0	29	1	1.3	0	27.8	1	12.1	1	1.8	4.2	13.9	0	2	2	0	3.5	4	0	0	0	0
361	70-80	1	1	#NULL!	0	0	0	0	0	0	20	24	4	3	1.84	0	1.13	0	1.96	0	202	1	0.0091	0	45.4	1	83.2	1	22.8	0	1.99	1	28.1	1	12.1	1	0.47299	2.56	16.13	0	2	2	0	2.29999	3	0	0	0	0
362	70-80	1	1	1000	0	0	0	0	0	0	26	30	4	1	3.54	1	1.57	0	1.68	0	172	0	0.0206	1	41.7	1	81.6	0	32.1	1	1.3	0	28.9	1	12.1	1	3.8	1.5	19.3	0	3	unknown	0	2	1	0	0	0	0
363	60-70	1	0	0	0	0	0	0	0	0	30	32	2	3	3.13	0	1.54	0	1.12	0	178	0	0.0176	0	41.6	1	86.5	1	27.3	1	1.5	0	28.9	1	12.1	1	1.8	unknown	unknown	0	1	4	0	3	2	0	0	0	0
364	50-60	1	0	0	0	0	0	0	0	0	30	32	2	3	4.16	1	1.32	0	1.67	0	203	1	0.0205	1	35.8	0	83	1	22.5	0	1.59	1	29.4	1	12.1	1	1.6	2	15.8	0	2	4	0	unknown	2	0	0	0	0
365	60-70	1	0	0	0	0	0	0	0	0	28	32	4	1	2.47	0	1.71	1	1.19	0	122	0	0.0202	1	40.3	1	63	0	26.7	1	1.5	0	30	1	12.1	1	1.3	0.9	12.1	0	3	2	0	2.5	3	0	0	1	0
366	50-60	1	1	800	1	100	0	0	0	0	28	28	0	1	3.28	0	1.54	0	1.53	0	236	1	0.0139	0	34.8	0	78.8	0	28.8	1	1.21	0	30.1	1	12.1	1	1.7	2.5	12.3	0	4	unknown	#NULL!	unknown				0	0
367	70-80	1	0	0	0	0	0	0	0	0	23	26	3	0	3.2	0	2.3	1	2.35	1	248	1	0.0129	0	36.2	0	74.1	0	30	1	1.21	0	30.2	1	12.1	1	unknown	unknown	unknown	0	2	2	0	3	5	0	0	0	0
368	50-60	1	1	800	0	0	0	0	0	0	28	30	2	3	2.9	0	1.62	0	1.93	0	176	0	0.0165	0	35	0	65.9	0	23.5	0	1.5	0	30.2	1	12.1	1	0.6	1.7	10.8	0	unknown	unknown	0	1	1	0	0	0	0
369	50-60	1	1	150	1	120	0	0	0	0	30	35	5	0	2.62	0	1.61	0	1.59	0	162	0	0.0162	0	39.4	1	62.3	0	27.5	1	1.4	0	31.1	1	12.1	1	2.2	3.3	15.3	0	4	0	0	2.8	4	1	0	1	0
370	60-70	1	1	200	0	0	0	0	0	0	31	33	2	1	14.49	1	1.45	0	7.88	1	136	0	0.1065	1	38.5	0	66.6	0	16.8	0	2.3	1	31.1	1	12.1	1	1.9	2	16	1	4	4	0	1	4	0	0	0	0
371	70-80	1	0	0	0	0	0	0	0	0	25	30	5	0	4.76	1	1.49	0	3.81	1	471	1	0.0101	0	37.2	0	86.3	1	21.3	0	1.7	1	34.1	1	12.1	1	unknown	unknown	unknown	0	3	2	0	3	5	0	0	0	0
372	60-70	1	0	0	0	0	0	0	0	0	25	30	5	1	8.92	1	1.93	1	2.6	1	292	1	0.0305	1	36	0	84.7	1	33.3	1	1.08	0	23.3	0	12.2	1	1.4	1.7	15.2	0	3	4	0	9	3	0	0	0	0
373	50-60	1	1	400	0	0	0	0	0	0	22	26	4	1	5.07	1	1.41	0	3.21	1	203	1	0.025	1	36.3	0	97.6	1	25.3	0	1.4	0	25.6	0	12.2	1	2.9	3.5	17	0	4	2	0	4	5	0	1	0	0
374	60-70	1	1	150	1	100	0	0	0	1	unknown	unknown		3	2.5	0	1.6	0	1.01	0	139	0	0.018	0	40.2	1	89.9	1	26.6	1	1.5	0	27.5	1	12.2	1	1.8	3.9	21.5	0	3	4	0	2	1	0	0	0	0
375	60-70	1	0	0	0	0	0	0	0	0	27	33	6	1	5.63	1	2.06	1	2.84	1	207	1	0.0272	1	45.9	1	88	1	28	1	1.64	1	28.9	1	12.2	1	1.7	2	46.4	0	4	4	0	unknown	3	0	0	0	0
376	40-50	1	0	0	0	0	0	0	0	0	22	24	2	0	2.9	0	1.5	0	1.17	0	191	1	0.0152	0	40.8	1	88.3	1	22.7	0	1.8	1	28.9	1	12.2	1	0.4	2.1	16.2	0	3	2	0	2.2	2	0	0	0	0
377	50-60	1	0	0	0	0	0	0	0	0	28	31	3	1	1.67	0	1.43	0	0.77	0	220	1	0.0076	0	38.6	0	103.6	1	25.7	0	1.5	0	29.2	1	12.2	1	2.5	2.8	16	0	3	0	0	4.5	5	1	0	0	1
378	60-70	1	1	600	1	60	0	0	0	0	32	36	4	1	5.3	1	2.01	1	3.06	1	249	1	0.0213	1	42.5	1	101.2	1	25.6	0	1.7	1	29.8	1	12.2	1	1.4	2.2	13.7	0	3	2	0	4.5	5	0	0	0	0
379	60-70	1	0	0	0	0	0	0	0	0	32	36	4	0	2.93	0	1.23	0	2.22	1	144	0	0.0203	1	33.8	0	61.2	0	21.4	0	1.58	1	30.7	1	12.2	1	5.8	1.5	14.7	0	2	4	1	unknown	3	0	0	0	0
380	60-70	1	0	0	0	0	0	0	0	0	30	30	0	3	1.89	0	1.53	0	1.95	0	171	0	0.0111	0	37.6	0	66.7	0	24.9	0	1.5	0	31.4	1	12.2	1	2.1	1.4	14.5	0	3	4	0	3.5	2	1	0	0	0
381	60-70	1	1	400	0	0	0	0	0	0	30	30	0	0	2.61	0	1.46	0	1.74	0	126	0	0.0207	1	38.8	0	72	0	23.3	0	1.7	1	31.6	1	12.2	1	3.6	2.8	16	0	unknown	4	1	3.5		0	0	0	0
382	50-60	1	1	300	1	180	0	0	0	0	35	37	2	3	2.6	0	1.9	1	3.02	1	289	1	0.009	0	38.3	0	72.4	0	25.3	0	1.51	1	31.9	1	12.2	1	1.1	3.5	19.2	0	3	0	0	3	3	0	0	1	1
383	50-60	1	1	300	0	0	0	0	1	1	35	37	2	1	1.97	0	1.88	1	0.99	0	148	0	0.0133	0	38.9	0	79	0	22.6	0	1.72	1	32	1	12.2	1	3.4	3.8	10.6	2	2	3	0	unknown	5	0	1	0	0
384	60-70	1	0	0	0	0	0	0	1	0	24	26	2	3	2.8	0	1.44	0	2.3	1	194	1	0.0144	0	38.6	0	66.7	0	26.9	1	1.4	0	32.1	1	12.2	1	2.1	1.9	19.5	0	2	0	0	3	3	0	0	0	0
385	60-70	1	1	1600	1	320	0	0	0	0	35	37	2	1	1.87	0	1.64	1	1.44	0	168	0	0.0111	0	37.1	0	83.1	1	22	0	1.7	1	32.6	1	12.2	1	2.7	3.6	12.1	0	2	2	0	3	3	0	0	0	0
386	60-70	1	0	0	0	0	0	0	0	0	25	25	0	1	3.17	0	1.55	0	1.4	0	149	0	0.0213	1	42.1	1	79.5	0	28.7	1	1.47	0	33.3	1	12.2	1	2.8	2.7	14.1	0	3	4	0	6	5	0	0	0	1
387	50-60	1	1	720	0	0	0	0	0	0	29	29	0	3	3.47	1	2.07	1	2.33	1	226	1	0.0154	0	38.6	0	55.4	0	21.5	0	1.8	1	36.8	1	12.2	1	1.4	1.4	12.5	3	4	4	0	1	2	0	0	0	0
388	60-70	1	0	0	0	0	0	0	0	0	30	35	5	0	3.06	0	1.58	0	1.92	0	290	1	0.0106	0	46.7	1	108.3	1	32.2	1	1.45	0	22.8	0	12.3	1	2.19	2.62	26.4	0	2	2	0	3.5	4	0	0	0	0
389	60-70	1	0	0	0	0	0	0	0	0	27	32	5	0	2.84	0	1.84	1	1.39	0	100	0	0.0284	1	47.1	1	83.2	1	26.9	1	1.8	1	23	0	12.3	1	3	1.8	14.5	0	2	0	0	2.5	4	1	0	0	0
390	70-80	1	1	400	1	160	0	0	0	0	unknown	unknown		3	2.74	0	1.32	0	1.96	0	125	0	0.0219	1	37.4	0	70.3	0	29.2	1	1.28	0	24.6	0	12.3	1	5.3	2.1	12.8	0	3	2	0	unknown	4	0	0	0	0
391	60-70	1	1	400	1	100	0	0	0	0	unknown	unknown		1	2.77	0	1.44	0	1.24	0	3.82	0	0.7251	1	36.9	0	77.4	0	22.5	0	1.6	1	24.7	0	12.3	1	3.2	2.29999	17.8999	0	3	2	0	5.2	4	0	0	0	0
392	60-70	1	1	800	1	30	0	0	0	0	33	35	2	1	1.7	0	1.56	0	1.59	0	236	1	0.0072	0	38.4	0	80	0	29	1	1.3	0	26.5	0	12.3	1	4.7	1.7	13.1	0	0	unknown	0	2	1	0	0	0	0
393	60-70	1	1	600	1	60	0	0	0	0	32	35	3	1	2.25	0	1.56	0	2.32	1	141	0	0.016	0	39.5	1	62.7	0	19.2	0	2.1	1	27.4	1	12.3	1	unknown	unknown	unknown	0	4	2	0	2	5	1	1	0	1
394	60-70	1	0	0	0	0	0	0	0	0	40	40	0	0	5.41	1	1.52	0	4.16	1	196	1	0.0276	1	40.1	1	83.2	1	26	0	1.54	1	27.5	1	12.3	1	1.5	3.4	15.4	2	3	2	0	unknown	4	1	1	0	0
395	60-70	1	1	800	1	200	0	0	0	1	33	35	2	3	2.69	0	1.91	1	2.12	1	85	0	0.0316	1	44.3	1	85.6	1	24.7	0	1.8	1	29.8	1	12.3	1	6.3	2.6	13.6	0	3	0	0	4	4	1	1	1	0
396	70-80	1	0	0	0	0	0	0	0	0	29	29	0	3	2.39	0	1.02	0	1.76	0	122	0	0.0196	1	39.4	1	50.2	0	25.3	0	1.6	1	29.9	1	12.3	1	11.9	1.1	14.6	0	3	2	0	3	5	0	1	0	0
397	60-70	1	0	0	0	0	0	0	0	0	32	37	5	3	3.38	1	1.25	0	2.38	1	142	0	0.0238	1	41.4	1	61.3	0	24.4	0	1.7	1	29.9	1	12.3	1	1	1.5	17.2	0	4	4	0	4	4	0	0	0	0
398	50-60	1	1	400	1	192	0	0	0	0	25	28	3	3	3.4	1	1.6	0	2.83	1	299	1	0.0114	0	36	0	110.8	1	36.8	1	0.98	0	30.4	1	12.3	1	unknown	unknown	unknown	0	3	2	0	3	4	0	1	0	0
399	60-70	1	0	0	0	0	0	0	0	0	28	30	2	3	2.63	0	1.44	0	1.64	0	237	1	0.0111	0	36.7	0	73.4	0	24.5	0	1.5	0	30.8	1	12.3	1	0.6	2.8	20.3	0	0	unknown	0	unknown		0	0	0	0
400	60-70	1	1	600	1	#NULL!	1	1	0	1	29	29	0	3	2.73	0	1.76	1	1.82	0	142	0	0.0192	1	40.3	1	82.6	1	25.2	0	1.6	1	30.8	1	12.3	1	2.15	1.93	13.93	#NULL!	0	unknown	0	11	1	0	0	0	0
401	60-70	1	0	0	1	180	0	0	0	0	35	35	0	3	12.14	1	0.97	0	8.67	1	215	1	0.0565	1	37.6	0	60.4	0	26	0	1.4	0	31.1	1	12.3	1	2.6	1	19.1	0	3	2	0	1.5	2	0	0	0	0
402	60-70	1	1	300	1	20	0	0	0	0	34	40	6	3	5.81	1	1.77	1	3.42	1	181	0	0.0321	1	39.7	1	120.6	1	25.6	0	1.6	1	32.2	1	12.3	1	2.7	2.5	13.7	0	2	2	0	4	5	0	0	0	0
403	50-60	1	0	0	0	0	0	0	0	0	25	26	1	1	2.9	0	1.7	1	1.52	0	205	1	0.0141	0	40.4	1	84.6	1	25.3	0	1.6	1	32.6	1	12.3	1	3.2	3.5	20.3	0	3	0	0	2.5	3	1	0	0	1
404	50-60	1	0	0	0	0	0	0	0	0	35	42	7	1	4.31	1	1.74	1	1.74	0	167	0	0.0258	1	40.9	1	94.8	1	24.5	0	1.7	1	22.1	0	12.4	1	1.7	2.29999	10.9	0	3	0	0	6	3	0	0	0	0
405	60-70	1	1	100	1	200	0	0	0	0	30	35	5	0	3.23	0	1.38	0	2.15	1	276	1	0.0117	0	41	1	61.1	0	31.2	1	1.31	0	23.5	0	12.4	1	3.7	2.7	12.2	0	3	2	0	unknown	4	1	1	0	1
406	70-80	1	1	400	0	0	0	0	0	0	22	25	3	0	3.41	1	1.84	1	3.31	1	279	1	0.0122	0	41	1	107.8	1	31.4	1	1.3	0	23.7	0	12.4	1	5.2	2.8	17.3	0	3	0	1	3	4	0	0	1	0
407	60-70	1	1	500	1	400	0	0	0	0	25	30	5	1	3.92	1	2.01	1	3.47	1	195	1	0.0201	1	35.8	0	86.5	1	27.5	1	1.3	0	25	0	12.4	1	4.09999	3.2	11.7	0	3	2	0	3.2	5	0	1	0	1
408	70-80	1	0	0	0	0	0	1	0	0	24	27	3	0	3.05	0	1.27	0	2.16	1	260	1	0.0117	0	39	0	70.4	0	29.4	1	1.3	0	26.9	1	12.4	1	1.8	1.9	10.8	0	3	2	0	2	3	0	0	0	0
409	60-70	1	0	0	0	0	0	0	0	0	unknown	unknown		3	3.88	1	2.44	1	2.28	1	293	1	0.0132	0	39.9	1	87.7	1	27.3	1	1.5	0	27.2	1	12.4	1	1.5	2.2	13.6	0	2	4	0	2.5	1	1	0	0	0
410	50-60	1	0	0	1	100	0	0	0	0	37	38	1	3	2.99	0	1.89	1	2.99	1	111	0	0.0269	1	41	1	111.1	1	23.3	0	1.8	1	27.2	1	12.4	1	1.3	2.1	12.5	0	3	0	0	2.5	4	0	0	0	0
411	70-80	1	0	0	0	0	0	0	0	0	28	28	0	1	3.59	1	1.73	1	1.6	0	230	1	0.0156	0	38.2	0	73.8	0	27.2	1	1.4	0	28.2	1	12.4	1	3.7	2.1	11.8	3	3	4	0	2.5	2	0	0	0	0
412	60-70	1	1	400	0	0	0	0	0	0	39	42	3	3	3.73	1	1.24	0	1.51	0	131	0	0.0285	1	37.5	0	70.5	0	22.5	0	1.7	1	28.7	1	12.4	1	1.2	3.1	12.9	0	3	2	0	4	4	0	0	1	0
413	60-70	1	0	0	0	0	0	0	0	0	28	30	2	0	8.84	1	1.3	0	5.2	1	214	1	0.0413	1	44	1	98	1	31.9	1	1.4	0	28.8	1	12.4	1	1.7	1.8	17.8999	0	0	unknown	0	1	1	0	0	0	0
414	40-50	1	0	0	1	90	0	0	0	0	40	44	4	3	3.86	1	1.31	0	1.64	0	352	1	0.011	0	36.3	0	69.4	0	26.7	1	1.4	0	29.5	1	12.4	1	1.5	0.9	12.6	1	2	2	0	4.5	5	0	0	1	0
415	60-70	1	1	200	1	60	0	0	0	0	24	26	2	0	4	1	26.9	1	3.08	1	229	1	0.0175	0	36.8	0	87.1	1	28.3	1	1.3	0	30	1	12.4	1	1.8	1.8	14.9	0	2	4	0	1.5	2	0	0	0	0
416	70-80	1	0	0	0	0	0	0	0	1	unknown	unknown		1	3.67	1	1.49	0	2.78	1	176	0	0.0209	1	34.6	0	66.6	0	30.7	1	1.1	0	30.5	1	12.4	1	2.6	2.5	16.1	0	3	2	0	2.5	5	1	1	0	0
417	60-70	1	0	0	0	0	0	0	0	0	35	40	5	0	2.68	0	1.75	1	1.72	0	126	0	0.0213	1	36.3	0	48.5	0	25.9	0	1.4	0	30.8	1	12.4	1	3.1	1.3	31.2	0	2	2	0	4	5	1	0	0	0
418	50-60	1	0	0	1	60	0	0	0	0	unknown	unknown		#NULL!	1.58	0	1.43	0	1.02	0	97	0	0.0163	0	39.4	1	46.9	0	23.4	0	1.7	1	31.5	1	12.4	1	1.2	0.8	17.3999	4	0	unknown	0	0.2	1	0	0	0	0
419	60-70	1	1	600	1	60	0	0	0	0	28	36	8	3	2.37	0	1.13	0	3.29	1	161	0	0.0147	0	35	0	72.1	0	23.2	0	1.5	0	32.1	1	12.4	1	6	2.7	17.2	0	3	4	0	5.5	5	0	1	0	0
420	60-70	1	1	2400	1	320	0	0	0	1	27	35	8	0	3	0	1.8	1	2.16	1	150	0	0.02	1	37.2	0	61.1	0	24.5	0	1.5	0	24.2	0	12.5	1	1.6	2.6	18.8	0	unknown	unknown	0	unknown		0	0	0	0
421	60-70	1	1	50	1	160	0	0	0	0	36	40	4	1	3.94	1	1.09	0	1.61	0	139	0	0.0283	1	25.9	0	35.4	0	17.9	0	1.4	0	24.5	0	12.5	1	3.2	1.6	7.4	0	3	2	0	2	3	1	0	0	0
422	70-80	1	1	200	0	0	0	0	0	0	35	40	5	0	4.94	1	1.5	0	4.15	1	248	1	0.0199	1	37.6	0	71.1	0	26.5	1	1.4	0	25.5	0	12.5	1	1.6	3.7	12.7	0	3	2	0	6.5	3	0	1	0	0
423	60-70	1	0	0	0	0	0	0	0	1	23	23	0	1	4.27	1	2.15	1	4.8	1	228	1	0.0187	1	41.7	1	91.6	1	31	1	1.3	0	26.4	0	12.5	1	2.4	2.8	21.2	0	2	4	0	4	5	0	0	0	0
424	70-80	1	1	1000	1	100	0	0	0	1	33	37	4	0	3.7	1	1.46	0	2.64	1	187	0	0.0198	1	34.3	0	97.7	1	25.1	0	1.4	0	26.5	0	12.5	1	1.5	3	9.8	0	4	2	0	1.6	2	1	0	0	0
425	60-70	1	1	1600	1	320	0	0	0	0	35	43	8	3	4.72	1	1.92	1	3.37	1	186	0	0.0254	1	34.8	0	80.2	0	31.1	1	1.12	0	28.2	1	12.5	1	1.9	3.2	19.7	0	2	0	0	unknown	4	0	0	0	0
426	50-60	1	1	400	1	80	0	0	0	0	28	36	8	3	2.71	0	2.02	1	1.53	0	171	0	0.0158	0	37.2	0	117.3	1	26.6	1	1.4	0	28.5	1	12.5	1	2.4	0.9	11.7	0	unknown	unknown	0	2.5		0	0	0	0
427	70-80	1	1	60	0	0	0	0	0	0	30	33	3	3	3.3	0	1.6	0	2.5	1	137	0	0.0241	1	37.5	0	75.8	0	24.4	0	1.5	0	29.2	1	12.5	1	1.8	1.5	13.8	2	unknown	4	0	2	2	0	0	0	0
428	60-70	1	0	0	0	0	1	0	0	1	22	25	3	1	2.97	0	0.94	0	2.72	1	196	1	0.0152	0	45.4	1	118	1	30.3	1	1.5	0	29.4	1	12.5	1	1.71	1.54	11.46	#NULL!	unknown	unknown	#NULL!	unknown				0	0
429	70-80	1	0	0	0	0	0	0	0	0	26	31	5	3	3.57	1	1.05	0	1.96	0	90	0	0.0397	1	41.7	1	126.8	1	25.7	0	1.6	1	30	1	12.5	1	1.4	3.2	9.5	0	3	2	0	3.2	4	0	1	0	1
430	60-70	1	1	760	0	0	0	0	0	0	32	35	3	0	2.74	0	1.18	0	1.26	0	86	0	0.0319	1	38.6	0	75.2	0	22.3	0	1.7	1	30.3	1	12.5	1	unknown	unknown	unknown	0	2	2	0	2.5	3	0	0	0	0
431	50-60	1	0	0	0	0	0	0	0	1	31	34	3	3	3.56	1	1.79	1	1.59	0	169	0	0.0211	1	48.1	1	79.4	0	21.7	0	2.22	1	30.3	1	12.5	1	4.43	3.02	27.03	0	1	2	0	3.5	3	0	1	0	0
432	50-60	1	1	600	1	90	0	0	0	0	33	39	6	3	5.22	1	2.17	1	5.02	1	306	1	0.0171	0	41.2	1	119.5	1	26.5	1	1.6	1	31.6	1	12.5	1	1.1	0.9	20.3999	0	3	2	0	6	5	0	0	0	1
433	60-70	1	1	600	1	100	0	0	0	1	unknown	unknown		3	3.26	0	1.79	1	3.26	1	213	1	0.0153	0	39.7	1	95.5	1	27.9	1	1.4	0	32	1	12.5	1	unknown	unknown	unknown	0	2	2	0	1.5	3	1	0	0	0
434	60-70	1	1	1000	1	150	0	1	0	0	28	32	4	1	4.12	1	1.85	1	1.65	0	177	0	0.0233	1	40.3	1	67.2	0	21.7	0	1.86	1	32.8	1	12.5	1	2.8	4	9.1	0	0	4	0	unknown	1	0	0	0	0
435	70-80	1	0	0	0	0	0	0	0	0	28	31	3	0	2.65	0	1.07	0	1.24	0	185	0	0.0143	0	42.6	1	87.2	1	24	0	1.8	1	34.1	1	12.5	1	1.7	2.9	19	0	3	4	0	3.5	5	1	1	0	0
436	60-70	1	1	1000	1	250	0	0	0	0	29	29	0	1	7.4	1	1.75	1	4.68	1	406	1	0.0182	1	35.8	0	84.5	1	24.9	0	1.4	0	23.4	0	12.6	1	3	2.1	16.7	0	2	4	0	5	5	0	0	0	1
437	50-60	1	0	0	0	0	0	0	0	0	31	40	9	0	2.92	0	1.65	1	2.56	1	205	1	0.0142	0	45.9	1	80.8	0	30.8	1	1.5	0	24.5	0	12.6	1	1.4	1.7	33.2	0	1	unknown	0	1.2	2	0	0	0	0
438	60-70	1	1	300	1	240	0	0	0	0	35	40	5	0	2.87	0	37.5	1	1.79	0	184	0	0.0156	0	36.2	0	106.9	1	26.3	0	1.4	0	26.3	0	12.6	1	1.5	5.4	13	0	2	4	0	1.5	1	0	1	0	1
439	50-60	1	1	1200	1	60	0	0	0	0	32	40	8	3	3.88	1	1.35	0	1.45	0	183	0	0.0212	1	41	1	103.2	1	22.2	0	1.8	1	26.6	0	12.6	1	unknown	unknown	unknown	0	3	2	0	5	5	0	1	0	0
440	60-70	1	1	1600	1	250	0	0	0	0	32	36	4	1	5.2	1	2	1	4.23	1	243	1	0.0214	1	38.3	0	92.4	1	28.1	1	1.36	0	26.9	1	12.6	1	2.9	1.2	16.1	0	2	0	0	3	4	0	0	0	0
441	50-60	1	1	600	1	60	0	0	0	0	28	30	2	0	3.96	1	2.23	1	3	1	63	0	0.0629	1	35.7	0	76.4	0	23.6	0	1.5	0	27.1	1	12.6	1	5.5	1.7	22.1	3	4	0	0	3	3	0	0	0	0
442	50-60	1	0	0	0	0	0	1	0	0	30	30	0	0	3.3	0	1.63	0	1.41	0	102	0	0.0324	1	39.7	1	88.2	1	26.6	1	1.49	0	28.1	1	12.6	1	3.02	2.33	19.32	0	2	4	0	1.5	2	0	0	0	0
443	70-80	1	0	0	0	0	0	0	0	0	28	32	4	0	4.24	1	1.88	1	1.53	0	174	0	0.0244	1	36.1	0	95.1	1	26.8	1	1.3	0	28.5	1	12.6	1	2.2	1.1	12	0	3	2	0	3.5	2	0	0	0	0
444	60-70	1	1	200	0	0	0	0	0	0	35	35	0	1	3.11	0	2.04	1	2.85	1	142	0	0.0219	1	37.3	0	70.5	0	26.9	1	1.4	0	28.5	1	12.6	1	2.7	1.3	21.8	0	3	2	0	1.5	1	0	0	0	0
445	50-60	1	0	0	0	0	0	0	0	0	25	25	0	3	2.51	0	1.4	0	1.78	0	105	0	0.0239	1	39.1	0	81.6	0	23.4	0	1.7	1	28.9	1	12.6	1	2.2	1.2	23.7	0	2	0	0	2.5	3	0	0	0	0
446	70-80	1	0	0	0	0	0	0	0	0	40	40	0	1	3.32	1	0.58	0	3.95	1	170	0	0.0195	1	36.3	0	91.2	1	22.6	0	1.6	1	29.2	1	12.6	1	3.4	3.4	9.9	0	2	4	0	1.5	3	0	0	0	0
447	50-60	1	1	600	1	120	0	0	0	0	unknown	unknown		1	4.6	1	2.47	1	2.84	1	287	1	0.016	0	40.2	1	121.6	1	30.4	1	1.3	0	30.7	1	12.6	1	3.2	1.9	21.5	0	1	0	0	4	4	0	0	0	0
448	60-70	1	1	400	1	20	0	0	0	1	35	35	0	1	2.64	0	1.17	0	2.64	1	87	0	0.0303	1	36	0	71.2	0	24.9	0	1.4	0	30.9	1	12.6	1	2.2	1.3	12.2	0	3	2	0	2.5	3	0	0	0	0
449	60-70	1	0	0	0	0	0	0	0	0	25	25	0	0	2.39	0	1.41	0	1.71	0	134	0	0.0178	0	39.8	1	81.8	0	25	0	1.6	1	34.4	1	12.6	1	unknown	unknown	unknown	0	unknown	unknown	0	1.5		0	0	0	0
450	50-60	1	0	0	0	0	0	0	0	0	26	30	4	3	4.11	1	1.85	1	2.87	1	230	1	0.0179	0	34.6	0	72.5	0	25.2	0	1.37	0	35.5	1	12.6	1	unknown	unknown	unknown	0	2	2	0	unknown	3	0	0	0	0
451	60-70	1	1	600	1	#NULL!	0	0	0	0	31	38	7	1	5.05	1	1.13	0	3.16	1	149	0	0.0339	1	34.6	0	104.2	1	20.6	0	1.7	1	23.5	0	12.7	1	unknown	unknown	unknown	0	2	2	0	6.5	4	0	1	0	0
452	40-50	1	1	400	1	160	0	0	0	0	23	23	0	3	3.69	1	1.13	0	2.34	1	254	1	0.0145	0	36.9	0	83.2	1	30.8	1	1.2	0	24.5	0	12.7	1	3.2	2	13	0	1	4	0	1.5	2	0	0	0	0
453	60-70	1	0	0	0	0	1	0	0	0	19	22	3	1	3.29	0	1.93	1	1.02	0	263	1	0.0125	0	39.7	1	119.4	1	26.3	0	1.5	0	25.5	0	12.7	1	1.5	1.4	11.8	0	0	unknown	0	2		0	0	0	0
454	70-80	1	1	#NULL!	1	100	0	0	1	0	31	33	2	0	2.19	0	1.81	1	1.47	0	195	1	0.0112	0	41.6	1	92.1	1	28.5	1	1.5	0	26.2	0	12.7	1	1.5	1.4	13	0	4	4	1	2	2	0	0	0	0
455	70-80	1	0	0	0	0	0	0	0	0	25	30	5	1	2	0	1.1	0	0.76	0	99	0	0.0202	1	35.7	0	77.1	0	25.5	0	1.4	0	28.1	1	12.7	1	4.9	2.9	10.9	0	2	2	0	2.5	4	1	0	0	0
456	60-70	1	0	0	0	0	0	0	0	0	35	35	0	1	8.58	1	3.4	1	5.76	1	364	1	0.0236	1	34.5	0	181.4	1	34.6	1	1	0	28.6	1	12.7	1	2.6	3.8	11.5	0	2	4	0	1	1	0	0	0	0
457	70-80	1	1	1000	1	100	0	0	0	0	35	35	0	1	4.28	1	1.03	0	2.25	1	300	1	0.0143	0	29.7	0	84.5	1	28.2	1	1.1	0	24.7	0	12.8	1	15.1	4.09999	21.4	#NULL!	4	2	0	7	4	0	0	0	1
458	60-70	1	0	0	0	0	0	0	0	0	unknown	unknown		1	4.5	1	1.31	0	3.44	1	282	1	0.016	0	37.1	0	76	0	26.6	1	1.39	0	28.3	1	12.8	1	1.7	2.7	19	0	3	4	0	unknown	2	0	0	0	0
459	40-50	1	0	0	0	0	1	0	0	0	33	33	0	1	2.62	0	1.19	0	1.28	0	123	0	0.0213	1	38	0	73.5	0	23.9	0	1.6	1	31.3	1	12.8	1	0.7	1.2	11.5	0	3	2	0	3.5	5	0	0	0	0
460	50-60	1	0	0	0	0	0	0	1	0	27	30	3	3	2.2	0	1.1	0	1	0	154	0	0.0143	0	42.4	1	85.6	1	24.1	0	1.76	1	39.5	1	12.8	1	1.6	1.4	29.2	0	0	4	0	1	1	0	0	0	0
461	60-70	1	0	0	0	0	0	0	0	1	27	32	5	1	3.15	0	1.14	0	1.1	0	121	0	0.026	1	39.2	0	97.9	1	26.3	0	1.5	0	26	0	12.9	1	unknown	unknown	unknown	0	2	2	0	3.5	4	1	1	0	0
462	60-70	1	0	0	0	0	0	0	0	1	26	30	4	1	2.83	0	1.24	0	1.32	0	217	1	0.013	0	35.2	0	62.8	0	28.9	1	1.2	0	27.3	1	12.9	1	2.29999	2.8	16.3	0	2	2	0	3	5	0	0	0	0
463	70-80	1	0	0	0	0	0	1	0	0	27	27	0	3	3.65	1	1.19	0	2.34	1	211	1	0.0173	0	36.7	0	80.8	0	27.1	1	1.4	0	29.5	1	12.9	1	4	5	15.5	0	2	2	0	5	5	0	0	0	0
464	60-70	1	0	0	0	0	0	0	1	1	30	36	6	3	2.26	0	2.21	1	1.11	0	119	0	0.019	1	35.3	0	68.6	0	26.4	0	1.34	0	29.6	1	12.9	1	2.6	0.9	18.3999	0	2	4	1	unknown	2	0	0	1	0
465	40-50	1	0	0	0	0	0	0	0	1	36	41	5	3	1.95	0	2.78	1	1.73	0	140	0	0.0139	0	40.9	1	120.1	1	35.5	1	1.15	0	30.4	1	12.9	1	3	2.36	15.44	0	3	4	0	3.5	4	0	0	0	0
466	50-60	1	1	300	1	320	0	0	0	0	31	36	5	1	2.88	0	2.51	1	1.59	0	98	0	0.0294	1	43.4	1	97.6	1	27.9	1	1.6	1	30.7	1	12.9	1	unknown	unknown	unknown	0	2	2	0	2.5	4	0	0	0	0
467	60-70	1	1	400	1	#NULL!	0	0	0	0	30	34	4	1	5.17	1	2.45	1	2.06	1	249	1	0.0208	1	44.7	1	113.3	1	24	0	1.9	1	34.5	1	12.9	1	1.4	1.5	18.7	0	3	0	0	2	5	0	0	0	0
468	60-70	1	1	600	1	600	0	0	0	1	unknown	unknown		1	6.14	1	1.25	0	3.41	1	99	0	0.062	1	45.6	1	76.8	0	24.5	0	1.86	1	35.5	1	12.9	1	2.5	2.8	20.2	0	3	2	0	3	4	0	0	0	0
469	60-70	1	0	0	0	0	0	0	0	0	35	39	4	0	2.76	0	0.85	0	1.5	0	213	1	0.013	0	39	0	54.4	0	29.7	1	1.3	0	25.1	0	13	1	10.3	2.2	24.7	0	2	2	0	2	3	0	0	0	0
470	60-70	1	0	0	1	320	0	0	0	0	36	38	2	1	3.51	1	1.35	0	2.68	1	158	0	0.0222	1	33.7	0	90.4	1	22.2	0	1.5	0	26.5	0	13	1	2.2	3.3	13.2	0	2	2	0	6.5	5	1	1	0	1
471	70-80	1	0	0	0	0	0	0	0	0	30	33	3	3	2.6	0	1.9	1	1.88	0	251	1	0.0104	0	39.6	1	62.5	0	23.2	0	1.71	1	28.1	1	13	1	1.9	1.8	24.2	0	2	2	0	2	4	0	0	0	0
472	70-80	1	0	0	0	0	0	0	0	0	25	27	2	1	3.31	1	1.58	0	2.67	1	155	0	0.0214	1	39.2	0	100	1	28.8	1	1.4	0	28.2	1	13	1	3.8	1.2	9.9	0	3	4	0	4.5	3	1	0	0	1
473	50-60	1	1	700	1	105	0	0	0	0	35	40	5	1	3.57	1	0.83	0	3.57	1	139	0	0.0257	1	31.5	0	118.5	1	27.9	1	1.13	0	29.4	1	13	1	unknown	unknown	unknown	0	2	0	0	4	4	0	0	1	0
474	60-70	1	0	0	0	0	0	0	0	0	27	30	3	0	3.75	1	2.16	1	2.59	1	131	0	0.0286	1	38.8	0	83.9	1	29.8	1	1.3	0	30.1	1	13.1	1	1.8	2.6	14.6	0	3	0	0	2.5	4	0	0	1	0
475	50-60	1	0	0	0	0	0	0	0	1	30	30	0	1	6.17	1	1.67	1	6.36	1	264	1	0.0234	1	36.7	0	102	1	32.6	1	1.1	0	32.8	1	13.1	1	1.8	1.1	8.69999	#NULL!	unknown	unknown	#NULL!	unknown				0	0
476	60-70	1	0	0	0	0	0	0	0	0	25	25	0	3	1.32	0	1.08	0	0.83	0	125	0	0.0106	0	34.2	0	60.7	0	21.4	0	1.6	1	35.6	1	13.1	1	1.1	1.5	18.8	0	0	unknown	1	unknown		0	0	0	0
477	60-70	1	0	0	0	0	0	0	0	0	35	38	3	0	3.66	1	1.38	0	2.04	1	389	1	0.0094	0	35.9	0	77.8	0	21.9	0	1.64	1	29.8	1	13.2	1	2.75	1.14999	12.45	0	3	4	1	3	2	0	0	0	0
478	60-70	1	0	0	0	0	1	0	0	0	38	38	0	3	1.67	0	1.99	1	0.68	0	115	0	0.0145	0	38.9	0	55	0	24.2	0	1.6	1	30.3	1	13.2	1	1.5	2.7	8.19999	4	0	unknown	0	unknown	4	0	0	0	0
479	70-80	1	0	0	0	0	0	0	0	0	25	25	0	1	3.92	1	1.31	0	2.28	1	171	0	0.0229	1	34.5	0	80.2	0	29.5	1	1.2	0	29.2	1	13.4	1	2.6	1	9.8	0	3	2	0	3.2	4	0	0	0	0
480	50-60	1	0	0	1	210	0	0	0	0	36	41	5	3	1.03	0	0.72	0	1.21	0	42	0	0.0245	1	33.3	0	224.6	1	32.3	1	1	0	36	1	13.6	1	3.5	4.3	14.3	0	4	4	0	2.29999	2	0	0	0	0
481	60-70	1	1	800	0	0	0	0	0	0	unknown	unknown		0	3.24	0	1.46	0	2.49	1	187	0	0.0173	0	40.9	1	111.4	1	24.5	0	1.7	1	36.2	1	13.7	1	2.5	1.6	12.4	0	2	2	0	3.5	4	0	0	0	0
482	70-80	1	1	600	0	0	0	0	0	0	25	32	7	0	2.48	0	0.95	0	0.07	0	130	0	0.0191	1	33.9	0	78.9	0	25	0	1.4	0	34.6	1	13.9	1	4.3	1.7	8.1	0	2	0	0	3	5	0	0	0	0
483	60-70	1	1	600	1	30	0	0	0	0	30	32	2	1	1.92	0	1.02	0	1.01	0	129	0	0.0149	0	38.8	0	62.6	0	28.4	1	1.4	0	27.2	1	15.3	1	2.5	2.29999	12.2	5	4	2	1	2.5	3	0	0	0	0
484	70-80	1	0	0	1	20	0	0	0	0	28	28	0	1	3.8	1	1.3	0	2.64	1	82	0	0.0463	1	44.9	1	143.3	1	27.1	1	1.7	1	11.7	0	23.6	1	4.7	6.2	10	0	1	0	0	4	4	0	1	0	0
485	70-80	1	0	0	0	0	0	0	0	0	22	25	3	0	3.42	1	1.23	0	1.78	0	181	0	0.0189	1	40.9	1	53.3	0	27.5	1	1.49	0	23.8	0	23.8	1	1.1	2.8	11.2	0	0	2	0	unknown	4	1	0	0	0
486	60-70	1	0	0	0	0	0	0	0	0	28	32	4	1	2.05	0	2.81	1	0.96	0	226	1	0.0091	0	38.4	0	69.8	0	29.8	1	1.29	0	26	0	26	1	unknown	unknown	unknown	0	3	4	0	unknown	3	0	0	0	0
487	70-80	1	0	0	0	0	0	0	0	0	unknown	unknown		0	4.6	1	1	0	3.19	1	130	0	0.0354	1	42.3	1	54.1	0	29.2	1	1.4	0	39.8	1	29.9	1	unknown	unknown	unknown	0	2	2	0	4.5	4	0	0	0	0
[truncated: 2 more columns]
