# Supplementary material for: Development and validation of nomograms to intraoperatively predict metastatic patterns in regional lymph nodes in patients diagnosed with esophageal cancer
Source: BMC Cancer. 2021 Jan 5;21:22. doi: 10.1186/s12885-020-07738-9 (PMC7786479; doi:10.1186/s12885-020-07738-9)
Supplement: Supplementary file 1 — Additional file 1. Support file containing the gender(male:1;female:0), smoke (yes:1; no:0), alcohol (yes:1;no:0), History of esophagitis and gastritis(yes:1;no:0), diabetes(yes:1;no:0), tumor history(yes:1;no:0), tumor family history(yes:1;no:0), Bloodtype (A:0;B1;AB2;O3), Neutrophil(G), Lymphocyte(G), N/L(G), Platelet(G), N/P(G), Serum Albumin(G), ALP(G), Serum Globulin(G), Al/Gl ratio(G), APTT(G), PT(G), Pathology(Squamous cell:0,Neuroendocrine:1,Adenosquamous:2,Small cell:3,Adenocarcinoma:4,other:5), Grade(I:0,I-II:1,II:2,II-III:3,III:4), Pathological morphology(Medullary:0,Mushroom umbrella:1,Ulcerative:2,Constriction:3,early stage:4), Multifocal carcinoma(yes:1;no:0), lymph-vascular space invasion, neural invasion, skipping regional lymph nodes, Continuous regional lymph nodes, Regional lymph nodes described in categorical variables and Age, number of cigarettes, Alcohol consumption, Upper boundary of tumor(Distance to incisors), lower boundary of tumor(Distance to incisors), Length of tumor, Neutrophil, Lymphocyte, N/L, Platelet, N/P, Serum Albumin, ALP, Serum Globulin, Al/Gl ratio, APTT, PT, CEA, CYFRA211, NSE, Tumor size(cm), depth of tumor invasion(cm), upper section of esophagus(18-24 cm)middle section(24–32)lower section(32–40) described in continuous variables. [file 12885_2020_7738_MOESM1_ESM.zip › validaton cohortR4.xlsx]

## Sheet: 工作表 1 - test
Patient ID	Age	group	smoke (yes:1; no:0)	number of cigarete	alchol (yes:1;no:0)	Alcohol consumption	History of esophagitis and gastritis(yes:1;no:0)	diabetes(yes:1;no:0)	tumor history(yes:1;no:0)	tumor family history(yes:1;no:0)	Upper boundary of tumor(Distance to incisors)	lower boundary of tumor(Distance to incisors)	Length of tumor	Bloodtype(A:0;B1;AB2;O3)	Neutrophil	Lymphocyte	N/L	Platelet	N/P	N/P(G)	Serum Albumin	ALP	Serum Globulin	Al/Gl ratio	APTT	APTT(G)	PT	CEA	CYFRA211	NSE	Pathology（Squamous cell:0,Neuroendocrine:1,Adenosquamous:2,Small cell:3,Adenocarcinoma:4,other:5）	Grade(I:0,I-II:1,II:2,II-III:3,III:4)	Pathological morphology（Medullary:0,Mushroom umbrella:1,Ulcerative:2,Constriction:3,early stage:4)	Multifocal carcinoma(yes:1;no:0)	Tumor size(cm)	depth of tumor invasion(cm)	lymph-vascular space invasion	CT for Continuous regional lymph nodes	CT for Regional lymph nodes	CT for skipping regional lymph nodes	neural invasion	skipping regional lymph nodes	Continuous regional lymph nodes	Regional lymph nodes	uper section of esophagus(18-24cm)middle section(24-32)lower section(32-40)
1	60-70	2	0	0	1	80	0	0	0	0	30	35	5	1	2.14	1.02	1.18889	109	0.019633	1	33.8	59.5	25.5	1.33	31.8	1	12.3	2.13	1.75	13.06	0	2	2	0	4.5	4	0	0	0	0	0	0	1	1	30
2	60-70	2	0	0	0	0	0	0	0	0	25	28	3	3	1.57	1.21	1.53922	145	0.0108276	0	39.3	108.2	24.3	1.62	28.2	1	11.7	1.55	6.47	11.55	0	1	4	0	1.5	2	0	0	0	0	0	0	0	0	25
3	70-80	2	0	0	1	100	0	1	0	0	28	31	3	3	2.86	0.94	2.36364	184	0.0155435	0	37.8	86.9	28.4	1.33	29.9	1	11.7	3.55	3	10.92	0	2	2	0	2.5	3	0	0	0	0	0	0	0	0	28
4	60-70	2	1	800	1	140	0	0	0	0	28	33	5	0	4.98	2.16	5.29787	80	0.06225	1	40.8	97.3	30.8	1.32	23.6	0	11.1				0	3	4	0	4.5	5	1	0	1	1	1	1	1	1	28
5	50-60	2	0	0	0	0	0	0	0	0	29	29	0	1	4.6	2.3	2.12963	144	0.0319444	1	40.1	91.6	26.5	1.51	26.1	0	12.4	2.26	1.35	14.67	5			0	1	1	0	0	0	0	0	0	0	0	29
6	70-80	2	0	0	0	0	0	0	0	0			0	1	5.36	1.8	2.33043	419	0.0127924	0	36	65.1	29.2	1.23	24.3	0	11.4	1.89	3.26	11.46	0	3	2	1	3.5	4	0	0	0	0	0	0	0	0
7	60-70	2	1		1		0	0	0	0	35	37	2	1	4.42	1.97	2.45556	185	0.0238919	1	42.5	82.8	30.5	1.39	24.1	0	11.3	2.8	2.86	11.08	0	2	0	0	2.5	2	0	0	0	0	0	0	0	0	35
8	50-60	2	1		0	0	0	0	0	0	30	30	0	3	3.42	1.9	1.73604	136	0.0251471	1	40.7	89.3	27.8	1.46	28.9	1	11.8	3.74	1.77	21.36	0	2	2	0	1	2	0	0	1	0	0	0	0	0	30
9	60-70	2	1		1	100	0	0	0	0	32	36	4	1	1.62	0.67	0.852632	82	0.0197561	1	32.3	59.8	33.9	0.95	31.3	1	14				0	2	2	0	4.5	4	1	1	0	0	1	1	1	1	32
10	60-70	2	1	600	1	15	0	0	0	0	28	31	3	0	4.03	2.39	6.01493	194	0.0207732	1	35.7	100.8	26.4	1.35	26.5	0	11.2	1.61	2.88	14.33	0	4	2	0	2	3	0	0	0	0	0	0	0	0	28
11	60-70	2	0	0	0	0	0	0	0	1	23	23	0	3	7.48	2.86	3.12971	192	0.0389583	1	46.3	127.6	25.5	1.82	22.5	0	11.8	2.21	1.62	14.04	0		4	0	5	5	0	0	0	0	0	0	0	1	23
12	60-70	2	1	1200	0	0	0	0	0	0	23	25	2	1	4.3	1.81	1.5035	141	0.0304965	1	39	58.2	28	1.39	26.2	0	11.4				0	0	4	0	1.5	2	0	1	0	0	0	0	0	0	23
13	50-60	2	1	600	1	30	0	0	0	0	30	35	5	1	3.24	0.66	1.79006	129	0.0251163	1	42.2	72.4	33.6	1.26	28.9	1	12.7	0.839	0.83	9.39	0	2	4	0	4	5	0	0	0	0	1	0	0	0	30
14	60-70	2	0	0	0	0	0	0	1	1	20	30	10	0	5.09	0.95	7.71212	266	0.0191353	1	36.1	75.6	27.3	1.32	28.5	1	11.8	2.39	1.86	13.66	5			0		1	0	0	0	0	0	0	0	0	20
15	50-60	2	0	0	0	0	0	1	1	0			0	3	4.91	2.36	5.16842	271	0.0181181	1	41.3	151.8	25.2	1.64	26.6	0	11.6				0	2	2	0	4.5	5	0	0	0	0	0	0	0	1	38
16	60-70	2	1	600	1	90	0	0	0	1	30	30	0	0	3.47	2.32	1.47034	235	0.014766	0	40.5	92.6	30.4	1.33	26.3	0	11	2.71	3.55	11.48	0	3	4	0	1.4	2	0	0	0	0	0	0	0	1	30
17	60-70	2	0	0	0	0	0	0	0	0	32	36	4	0	3.88	2.58	1.67241	152	0.0255263	1	37.4	82.7	30.8	1.21	24.9	0	11.6	0.964	1.66	12.96	0	2	4	0	2	1	0	1	0	0	0	0	0	1	32
18	60-70	2	1		0	0	0	1	0	0	29	37	8	3	5.46	2.1	2.11628	244	0.022377	1	42.9	83.5	25	1.72	33.6	1	15.4	4.2	5.44	19.24	0	3	4	0	4	5	1	1	1	0	1	1	1	1	29
19	60-70	2	0	0	0	0	0	0	0	0	21	29	8	1	3.51	2.31	1.67143	184	0.0190761	1	38.1	85.9	26.2	1.45	25.2	0	10.8	2.25	1.26	22.37	0	3	2	0	1.2	2	0	0	0	0	0	0	0	0	21
20	70-80	2	0	0	0	0	0	0	0	0			0	3	3.33	1.4	1.44156	180	0.0185	1	41.7	108.7	37.9	1.1	23.3	0	11.6	4.06			0		4	0	2.5	2	0	0	0	0	0	0	0	0
21	50-60	2	0	0	0	0	1	0	0	0	34	36	2	3	3.02	1.82	2.15714	211	0.0143128	0	36	102.1	28.7	1.25	27	1	11				0	3	2	0	2	3	0	0	0	0	0	0	0	0	34
22	60-70	2	0	0	0	0	1	0	0	0	28	35	7	1	8.28	0.9	4.54945	112	0.0739286	1	32.9	72.6	22.9	1.44	25	0	12.4	2.8	1.79	5.86	0	3	2	0	5	4	0	0	0	0	0	0	0	0	28
23	70-80	2	1	700	1	100	0	0	0	0	34	39	5	1	4.5	0.86	5	150	0.03	1	33.9	96.8	30.4	1.12	36	1	14.4	1.82	1.5	18.35	0	2	2	0	3	5	0	1	0	0	1	0	0	0	34
24	60-70	2	1		0	0	0	0	0	0	30	35	5	3	2.2	2.12	2.55814	144	0.0152778	0	36.6	67.3	20.5	1.79	27.5	1	11.3	1.14	2.33	18.32	0	3	2	0	5	3	0	0	0	0	0	0	0	0	30
25	60-70	2	1	500	1	200	0	0	0	0	33	38	5	0	3.1	1.6	1.46226	212	0.0146226	0	37.3	86.5	25	1.49	32	1	11.8	3.95	4.19	33.33	0	3	2	0	3	5	0	0	0	0	0	0	1	1	33
26	60-70	2	1	1600	1	160	0	0	0	0	23	25	2	1	2.95	1.54	1.84375	122	0.0241803	1	40.3	87.7	22.4	1.8	26	0	11.7	2.94	5.6	21.53	0	2	4	0	2.2	4	0	0	0	0	0	0	0	1	23
27	60-70	2	1	600	0	0	1	0	0	0			0	0	3.81	2.47	2.47403	259	0.0147104	0	37.4	54.7	22.1	1.69	36	1	11.9	2.38	2.78	13.23	0	3	0	0	4	4	0	0	0	0	0	0	0	1	40
28	50-60	2	1	1200	0	0	0	0	0	0	26	32	6	3	4.39	3.21	1.77733	240	0.0182917	1	37.2	71.7	23.8	1.56	30	1	12.3	1.64	2.85	12.85	0	3	2	0	4	5	0	0	0	0	0	0	1	1	26
29	60-70	2	1	800	0	0	0	0	0	0			0	0	3.12	1.08	0.971963	214	0.0145794	0	37.8	56.2	24.5	1.54	33.9	1	13.7	1.09	1.56	23.06	0	2	4	0	2.5	1	0	0	0	0	0	0	0	0
30	60-70	2	0	0	0	0	1	0	0	0	30	30	0	1	3.46	0.82	3.2037	171	0.0202339	1	34.7	84.3	23.6	1.47	28.7	1	11.4	1.36	1.31	11.1	0	3	2	0	3.5	4	0	0	1	0	0	0	0	0	30
31	40-50	2	1	600	1	150	0	0	0	0	38	44	6	3	2.99	1.46	3.64634	183	0.0163388	0	42.4	92.6	20.2	2.1	29.3	1	11.4	1.19	2.79	24.66	2	3	0	0	4	5	0	0	0	0	0	0	1	1	38
32	60-70	2	0	0	0	0	0	0	0	0	27	31	4	1	3.92	1.11	2.68493	194	0.0202062	1	39.4	82.5	27.1	1.45	26.2	0	11.6	2.09	3.14	18.41	0	3	2	0	4.5	4	0	0	0	0	0	0	0	0	27
33	60-70	2	0	0	0	0	0	0	0	0	27	27	0	1	1.89	1.57	1.7027	163	0.0115951	0	40	70.5	22.6	1.77	22.6	0	10.4				0	2		0	1.5	1	1	0	0	0	0	0	0	0	27
34	70-80	2	0	0	0	0	0	0	0	0	28	35	7	1	6.43	1.89	4.09554	242	0.0265702	1	44.4	145.5	29.8	1.49	28.7	1	10.9	3.21	3.55	10	0	3	2	0	4	5	0	0	0	0	0	0	0	1	28
35	60-70	2	0	0	0	0	0	0	1	0	24	24	0	0	4.76	2.72	2.51852	192	0.0247917	1	44.4	131	29.7	1.49	26.6	0	11.6	0.457	0.928	18.77	0	3		0	2	4	0	0	0	0	0	0	0	0	24
36	60-70	2	0	0	0	0	0	0	0	0	27	32	5	1	3.04	1.26	1.11765	111	0.0273874	1	38.2	68.1	23.6	1.62	25.6	0	11.7	1.78	3.03	16.65	0	0	4	0	5.5	5	0	0	0	0	0	0	0	0	27
37	60-70	2	1	300	1	60	0	0	0	1	31	35	4		2.23	1.54	1.76984	85	0.0262353	1	38.8	79.8	18.7	2.07	34.8	1	11.8	0.631	1.22	15.01	0	0	4	0	1.5	2	0	0	0	0	0	0	0	1	31
38	60-70	2	0	0	0	0	0	1	0	1			0	1	4.7	1.5	3.05195	240	0.0195833	1	40.9	85.5	35.3	1.16	24.6	0	12	2.69	1.59	23.24	0	4	2	1	4.5	3	0	0	0	0	0	0	0	1	37
39	70-80	2	0	0	0	0	0	0	0	0	30	30	0	1	3.22	2.94	2.14667	175	0.0184	1	40.3	61.5	29.2	1.38	25.5	0	11.5	2.04	1.52	18.57	0	3	4	0	2	2	0	0	0	0	0	0	0	1	30
40	60-70	2	0	0	0	0	0	0	0	0	25	30	5	1	5.04	1.27	1.71429	191	0.0263874	1	43.9	124.1	27.2	1.61	26.6	0	12	1.92	1.57	18.22	0	1	2	0	3	4	0	0	0	0	0	0	0	0	25
41	60-70	2	0	0	0	0	0	0	0	0	30	35	5	1	3.98	1.26	3.13386	275	0.0144727	0	42.3	126.9	22	1.92	25.5	0	12.1	2.4	2.3	17.11	0	3	2	0	6	4	0	0	0	0	0	0	0	0	30
42	70-80	2	0	0	0	0	0	0	0	0			0	0	1.49	1.48	1.18254	135	0.011037	0	36.8	50.9	37.1	0.99	29.9	1	12.3	0.648	1.92	20.57	0	3	2	0	3	5	0	0	0	0	0	0	0	1	38
43	70-80	2	1	1000	1	200	1	0	0	1	20	23	3	0	4.21	2.88	2.84459	245	0.0171837	0	31.9	55.8	23	1.39	25.4	0	11.4	4.89	2.58	22.86	0	4	2	1	3.5	3	0	0	0	0	0	0	0	0	20
44	50-60	2	1		1		0	0	0	0	32	45	13	0	2.44	1.84	0.847222	225	0.0108444	0	38	51.3	24.6	1.54	31.3	1	11.7	0.833	1.46	12.47	0	3	4	0	2.5	3	1	0	0	0	0	0	0	1	32
45	60-70	2	1	600	1	120		0	0	0	25	29	4	3	1.22	0.93	0.663043	180	0.00677778	0	33.9	49.2	21.6	1.57	33.1	1	11.8	2.12	1.74	20.62	0	3	2	0	4.3	5	0	0	0	0	0	0	0	0	25
46	50-60	2	0	0	1	240	0	0	0	0	30	33	3	0	2.79	1.6	3	309	0.00902913	0	38.4	68.1	21.4	1.79	26.4	0	11.1	2.31	1.68	10.41	0	4	2	0	3	3	0	0	0	0	0	0	0	0	30
47	50-60	2	1	400	0	0	0	0	0	0	30	35	5	3	4.55	1.72	2.84375	194	0.0234536	1	39	80.9	22.7	1.72	30.1	1	11.1				0	3	2	0	4	3	0	0	0	0	0	0	0	0	30
48	60-70	2	0	0	0	0	0	0	0	0	26	30	4	3	3.95	2.6	2.29651	301	0.0131229	0	40.6	97.2	26.1	1.56	29.3	1	11.3	1.26	3.9	16.99	0	3	4	0	1.5	2	0	0	0	0	0	0	0	0	26
49	60-70	2	1	400	0	0	0	0	0	0	30	35	5	1	2.48	1.3	0.953846	101	0.0245545	1	39.2	78.3	24.9	1.57	30.9	1	12.5	4.49			0	2	4	0	2	1	0	0	0	0	0	0	0	1	30
50	50-60	2	1	105	1	150	0	1	0	0	34	37	3	1	2.89	1.78	2.22308	246	0.011748	0	37.4	49.7	23	1.63	33.1	1	11.7				0	1		0	1.5	1	0	0	0	0	0	0	0	0	34
51	70-80	2	1	400	1	40	0	0	0	0			0	3	3.56	2.07	2	147	0.0242177	1	41.8	94.1	27.2	1.54	25.5	0	11.5	3.13	3.24	12.53	0	2	4	0	5	3	0	0	0	0	0	0	1	1	30
52	50-60	2	0	0	0	0	0	0	0	0	26	30	4	0	2.15	1.54	1.03865	267	0.00805243	0	42.8	108.1	26.8	1.6	25.3	0	11	1.28	0.961	23.07	0	2	0	0	2	3	0	0	0	0	0	0	0	0	26
53	50-60	2	1	600	1	90	0	0	0	1	25	30	5	0	2.03	1.27	1.31818	222	0.00914414	0	38.4	57.9	25.9	1.48	28.7	1	11.6	1.17	2.14	11.67	0	3	4	0	1.5	2	0	0	0	0	0	0	0	1	25
54	70-80	2	0	0	0	0	0	0	0	0			0	0	1.92	2.12	1.51181	119	0.0161345	0	40.1	91.3	24.1	1.66	28.3	1	12.7				0	2	0	0	3	2	0	0	0	0	0	0	0	1	35
55	60-70	2	1	800	1	40	0	0	0	0	28	32	4	1	3.67	2.23	1.73113	225	0.0163111	0	40.3	94.2	27.6	1.46	27	1	13	3.38	3.21	11.7	0	2	1	0	3	5	0	0	0	0	0	0	0	0	28
56	60-70	2	0	0	0	0	0	1	0	0	25	29	4	1	3.53	1.63	1.58296	96	0.0367708	1	40.5	95.2	22.9	1.77	22.9	0	10.8				0	1	0	0	2.5	4	0	0	0	0	0	0	0	0	25
57	60-70	2	0	0	0	0	0	0	0	0	25	29	4	3	3.12	1.97	1.91411	204	0.0152941	0	43.6	103.3	27.7	1.57	25	0	11.2				0		2	0	4	4	1	0	0	0	0	0	0	0	25
58	40-50	2	1	600	1		0	0	0	0	31	35	4	3	4.66	3.72	2.36548	343	0.013586	0	46.6	71.2	28	1.66	24.4	0	11.3				0	3	4	0	2.8	2	0	0	0	0	0	0	0	0	31
59	50-60	2	0	0	0	0	0	0	0	0	30	35	5	0	3.47	1.2	0.932796	181	0.0191713	1	36.2	68.1	21.4	1.69	35.5	1	12	0.467	1.32	16.52	0	4	2	0	3.2	5	0	0	0	0	0	0	0	1	30
60	60-70	2	1		0	0	0	0	0	0	32	32	0	1	3	1.48	2.5	106	0.0283019	1	38.6	94.1	23.2	1.66	29.4	1	11.8				0	4	2	0	1.5	3	0	0	0	0	1	0	0	1	32
61	50-60	2	1	150	1	10	1	0	0	0	24	26	2	3	3.55	1.35	2.39865	241	0.0147303	0	36.4	82	28.3	1.29	27.8	1	11.7	4.61	1.23	15.2	0	2	0	0	1.6	2	0	0	0	0	0	0	0	0	24
62	50-60	2	1	400	0	0	1	0	0	0			0	3	2.67	1.64	1.97778	171	0.015614	0	41.6	87.7	23.7	1.76	34.1	1	11.9				0	3	2	0	2.6	5	1	0	0	0	1	1	0	0
63	70-80	2	1	1000	1	100	0	0	0	0	30	33	3	3	3.04	2.88	1.85366	160	0.019	1	45	118.6	24.4	1.84	27.8	1	10.7				0	3	4	0	2	2	0	0	0	0	0	0	0	0	30
64	50-60	2	0	0	0	0	0	0	0	0	26	29	3	0	2.13	2.05	0.739583	179	0.0118994	0	42.5	85.6	21.8	1.95	29.5	1	11.5				0	3	2	0	1.5	3	1	0	0	0	1	1	0	0	26
65	50-60	2	1	70	1	10	0	0	0	1	37	39	2	1	3.76	1.4	1.83415	189	0.0198942	1	43.6	77.8	23.7	1.84	33.3	1	11.7	2.25	1.35	26.53	5		4	1	1.5	1	0	0	0	0	0	0	0	0	37
66	50-60	2	1	1600	0	0	0	0	0	0	35	40	5	3	4.1	1.87	2.92857	151	0.0271523	1	47.2	75.2	22.3	2.12	26.3	0	11.1	3.49	4.27	15.37	0	2	4	0	5.6	5	0	0	0	0	0	0	0	0	35
67	60-70	2	1	600	1	20	0	0	0	0	27	35	8	3	6.45	1.3	3.4492	196	0.0329082	1	46.8	93.3	25.6	1.83	30.1	1	11.6	4.91	1.8	26.84	0	2	4	0	7	5	0	0	0	0	0	0	0	0	27
68	60-70	2	1	800	1	320	0	0	0	0	30	32	2		2.5	1.72	1.92308	177	0.0141243	0	36.1	63.4	18.5	1.95	27.1	1	10.9	5.4	1.34	25.9	0	3	2	0	2.5	5	1	0	0	0	0	0	1	1	30
69	60-70	2	1	450	0	0	0	0	0	0	26	29	3		3.14	1.42	1.82558	136	0.0230882	1	43.2	101	23.9	1.81	30.5	1	12.6				0	3	2	0	3	3	0	0	0	0	0	0	0	0	26
70	60-70	2	1	600	0	0	0	0	0	0	30	34	4	3	3.57	1.25	2.51408	202	0.0176733	0	38	81.2	19.7	1.93	28.6	1	11.1				0	2	2	0	3	5	1	0	0	0	1	1	0	1	30
71	70-80	2	0	0	0	0	0	0	0	1	28	28	0	3	3.71	1.18	2.968	96	0.0386458	1	42.6	62.5	26.9	1.58	26.5	0	12.1	2.19	2.02	9.73	0	3	4	0	1.5	1	0	1	0	0	0	0	0	0	28
72	40-50	2	0	0	0	0	0	0	0	0	35	35	0	1	3.12	2.07	2.64407	157	0.0198726	1	44.5	101	22.1	2.01	28.5	1	11.3	2.23	3.6	20.22	0	2	2	0	3.5	4	0	0	0	0	0	0	1	1	35
73	60-70	2	1	800	0	0	0	0	0	0	30	32	2	0	5.34	2.73	2.57971	249	0.0214458	1	42.1	93.5	27.2	1.55	28.3	1	12.3	1.25	1.39	16.42	0	3	4	0	2.5	1	0	0	0	0	0	0	0	0	30
74	50-60	2	1	400	1	240	0	0	0	0	38	38	0	1	3.1	1.26	1.13553	118	0.0262712	1	53.9	63.5	25.7	2.1	23.3	0	11.1	9.69	2.28	26.07	0	1		0	1.5	1	0	0	0	0	0	0	0	0	38
75	60-70	2	1	100	0	0	0	0	0	0	30	34	4	1	2.64	1.52	2.09524	111	0.0237838	1	41.8	80.7	23.1	1.81	29.3	1	11.8	2.45	2.24	15.06	0	2	4	0	3.5	4	1	0	0	0	0	0	0	0	30
76	60-70	2	1	600	1		0	0	0	0	27	30	3	3	4.58	4.11	3.01316	256	0.0178906	0	41	141.7	25.1	1.63	31.2	1	11.9	1.53	2.12	21.45	0	3	2	0	3	3	0	0	0	0	0	0	0	1	27
77	60-70	2	0	0	0	0	0	0	0	0	28	30	2	0	2.31	1.75	0.562044	165	0.014	0	44.9	85.8	24.6	1.83	25.4	0	12.1	4.28	1.88	15.23	0	2	2	0	2.8	5	0	0	0	0	0	0	0	0	28
78	50-60	2	1	100	0	0	1	0	0	0	28	35	7	3	3.71	1.56	2.12	209	0.0177512	0	37.9	62.1	22.5	1.68	34.2	1	12.9	1.25	2.62	13.23	0			0	1		0	0	0	0	0	0	0	0	28
79	60-70	2	1	600	1	120	0	0	0	0	30	36	6	0	3.79	1.82	2.42949	213	0.0177934	0	39.4	76.9	24.2	1.63	29.1	1	11.5	1.19	2.87	14.24	0	3	2	0	5.5	5	0	0	1	0	0	0	0	0	30
80	60-70	2	1		1		0	0	0	0	30	33	3	0	2.85	1.55	1.56593	159	0.0179245	0	41.8	78.6	21.3	1.96	26.6	0	11.4				0	4	4	1	4.5	2	0	0	0	0	0	0	0	0	30
81	80-90	2	0	0	0	0	0	0	0	0			0	3	6.05	1.45	3.90323	259	0.0233591	1	44.8	119.6	22.6	1.98	27.5	1	12.3				0	3	2	0	4	5	0	0	0	0	0	0	0	0
82	50-60	2	1	1000	0	0	0	0	0	0	31	37	6	1	6.93	2.23	4.77931	169	0.0410059	1	47.5	88.2	22.9	2.07	28.9	1	12	2.69	1.2	27.14	0	3	2	0	4	5	1	0	1	0	1	1	0	1	31
83	70-80	2	0	0	0	0	0	0	0	0	27	29	2	0	2.11	2.67	0.946188	166	0.0127108	0	36.9	105.7	22.3	1.65	26.7	1	12	0.672	1.87	17.95	0	2	4	0	1.5	3	0	0	0	0	0	0	0	0	27
84	60-70	2	1	600	1	320	0	0	0	0	40	42	2	0	2.94	1.41	1.10112	147	0.02	1	38.9	64.2	20.2	1.93	24.6	0	11.2	1.06	2.77	14.05	1	4	2	0	2	3	1	0	0	0	0	0	0	1	40
85	60-70	2	0	0	0	0	0	0	0	0	30	35	5	3	3.69	2.52	2.61702	178	0.0207303	1	39.3	103.3	25.5	1.54	28.1	1	11.8				0	3	2	0	3	5	1	0	0	0	1	0	0	0	30
86	70-80	2	0	0	0	0	0	0	0	0	27	34	7	0	3.56	2.76	1.4127	340	0.0104706	0	44.3	90.7	27.4	1.62	28.5	1	11.3				0	3	2	0	4	3	0	0	0	0	0	0	0	0	27
87	60-70	2	0	0	0	0	0	1	0	1			0	0	1.4	2.26	0.507246	132	0.0106061	0	39.6	49.5	31.1	1.27	29.7	1	11.9	1.41	2.69	12.41	0	4	2	0	2.5	4	0	0	0	0	1	0	0	0
88	50-60	2	1	250	1		0	0	0	0	28	30	2	1	2.21	1.6	0.977876	71	0.0311268	1	46.5	112	19	2.45	23.5	0	11.4	1.99	1.56	13.16	0	4		0	1	2	0	0	0	0	0	0	0	0	28
89	70-80	2	0	0	1	120	0	0	0	0	32	35	3	3	2.18	0.72	1.3625	172	0.0126744	0	39.5	93.6	17.7	2.23	28.9	1	12.2	1.19	1.97	11.23	0	2	2	0	2.5	5	1	0	0	0	1	1	0	1	32
90	50-60	2	0	0	0	0	0	0	0	0	27	31	4	1	3.23	1.54	4.48611	168	0.0192262	1	47.7	62.8	25.6	1.86	27	1	11.7				0	2	0	0	4	4	0	0	0	0	0	0	1	1	27
91	60-70	2	1	600	1	240	0	0	0	1			0		3.06	2.52	1.98701	175	0.0174857	0	39.3	95.1	26.6	1.48	26.7	1	12.1	1.48	4.48	15.29	0	2	4	0	4	4	0	0	0	0	0	0	0	1	35
92	60-70	2	1	350	1	210	0	0	0	0	33	42	9	1	3.65	1.77	1.44841	211	0.0172986	0	39.5	118.7	20.6	1.9	22.6	0	11.3	6.45	2.59	15.35	0	1	4	0	2	5	0	0	0	0	0	0	0	1	33
93	70-80	2	0	0	0	0	0	0	0	0	30	35	5	0	4.48	1.09	2.53107	124	0.036129	1	45.5	85.4	25	1.8	25.7	0	11.3	2.31	2.56	18.36	0	2	4	0	5	4	0	0	0	0	0	0	0	0	30
94	70-80	2	1	800	1	480	0	0	0	0	36	39	3	3	3.8	1.93	3.48624	290	0.0131034	0	45.2	67.2	19.4	2.3	28.4	1	10.9				0	3	4	0	1	2	0	0	0	0	0	0	0	0	36
95	70-80	2	1	400	0	0	0	0	0	0	25	25	0	0	2.75	1.99	1.42487	162	0.0169753	0	42	67.4	22.8	1.84	24.1	0	10.4				0	2	0	0	3	5	0	0	0	0	0	0	0	1	25
96	50-60	2	1	300	0	0	0	0	0	0	30	37	7	3	5.31	1.43	2.66834	262	0.0202672	1	43.2	90.6	21.3	2	25.2	0	11.9				0	2	2	0	4	5	0	0	0	0	1	0	0	0	30
97	70-80	2	0	0	0	0	0	0	0	0	25	30	5	0	2.52	0.89	1.76224	130	0.0193846	1	40.8	66	23.6	1.73	28.5	1	11.3	1.88	1.98	15.28	0			0			0	0	0	0	0	0	0	0	25
98	70-80	2	0	0	0	0	0	0	0	0	25	35	10	3	3.34	1.95	3.75281	288	0.0115972	0	41.1	91.6	29.4	1.4	26.1	0	12.2	2.51	13.8	13.28	0	3	4	1	3.5	1	1	0	0	0	0	0	0	0	25
99	60-70	2	0	0	0	0	0	0	0	0	34	36	2	1	3.15	1.74	1.61538	84	0.0375	1	41.2	89.1	38.5	1.1	29.4	1	12.6	4.42	3.54	12.53	0	4	2	0	3.8	5	0	0	0	0	0	0	0	0	34
100	50-60	2	1	700	1	200	1	0	0	0	31	31	0	0	2.72	2.13	1.56322	158	0.0172152	0	41.8	90.3	22.5	1.9	29.5	1	11				0		4	0	2		0	0	0	0	0	0	0	0	31
101	50-60	2	0	0	0	0	0	0	0	0	27	30	3	0	1.82	1.71	0.85446	216	0.00842593	0	45.9	79.7	24.5	1.9	26.9	1	10.4				0	2	4	0	2.5	2	0	0	0	0	0	0	0	0	27
102	60-70	2	0	0	0	0	0	0	0	0	35	35	0	0	2.74	2.04	1.60234	169	0.016213	0	44.2	78.1	29	1.52	28	1	11.7	1.27	1.72	27.33	0			0	2	1	0	0	0	0	0	0	0	0	35
103	60-70	2	1	150	1	90	0	0	0	0	28	34	6	0	4.7	1.86	2.30392	116	0.0405172	1	46.9	52.3	25.6	1.8	29	1	11.5	2.1	1.35	21.85	0		2	0	1		0	0	0	0	0	0	0	0	28
104	70-80	2	0	0	0	0	0	0	0	0	40	40	0	1	3.25	1.03	1.74731	155	0.0209677	1	35.1	68.4	22	1.6	22.6	0	11.5	435.9	2.41	16.18	5	4	2	1	12	5	1	0	1	0	1	1	1	1	40
105	60-70	2	1	600	1	240	0	0	0	0	33	35	2	3	6.54	1.74	6.34951	183	0.0357377	1	35.1	149.6	28.3	1.2	31.4	1	11.5	1.19	2.56	23.34	0			0	1	1	0	0	0	0	0	0	0	0	33
106	50-60	2	0	0	0	0	0	0	0	0	32	35	3	1	1.85	1.65	1.06322	119	0.0155462	0	44.5	350.9	23.3	1.9	28	1	12.3	2.8	1.62	18.16	0	2	2	0	1.8	2	0	0	0	0	0	0	0	0	32
107	60-70	2	1	600	1	210	0	0	0	0	30	35	5	0	3.83	1.44	2.32121	211	0.0181517	1	47.1	101	27.9	1.7	21.7	0	11	4.38	2.17	16.16	0	2	2	0	2.8	5	1	0	0	0	1	1	1	1	30
108	60-70	2	0	0	0	0	0	0	0	0	25	25	0	0	3.76	1.5	2.61111	230	0.0163478	0	38.8	82.8	22.3	1.7	26	0	12.5	0.652	2.41	16.91	0	1	2	0	5.6	4	0	0	0	0	1	0	0	0	25
109	50-60	2	0	0	0	0	0	0	0	0			0	1	3.66	2.29	2.44	159	0.0230189	1	40.6	111.9	26	1.6	33	1	11.7				1	4	4	0	2.5	1	0	0	0	0	0	0	0	0
110	60-70	2	1		1		0	0	0	0	35	45	10	1	3.29	1.06	1.43668	176	0.0186932	1	34.8	54.1	19.7	1.8	25.5	0	11	2.98	2.06	8.34	0	3	4	0	3	2	1	0	0	0	0	1	0	0	35
111	50-60	2	0	0	0	0	0	0	0	0	30	33	3	1	2.02	1.43	1.90566	151	0.0133775	0	45.8	80.6	23.2	2	23.1	0	10.8	2.33	1.04	10.12	0	3	2	0	3	4	0	0	0	0	1	0	0	0	30
112	60-70	2	0	0	0	0	0	0	0	0	25	30	5	1	2.69	1.62	1.88112	174	0.0154598	0	44.9	113.7	28.2	1.6	27.9	1	11.7				0	3	2	0	2.5	5	0	0	0	0	0	0	0	1	25
113	60-70	2	1	800	1		0	0	0	0	30	35	5	0	4.31	1.24	2.66049	213	0.0202347	1	43.4	132.6	24.2	1.8	25.7	0	11.2	2.61	3.33	10.07	0	2	2	0	4	5	1	0	0	0	0	0	1	1	30
114	60-70	2	1	280	0	1	80	1	0	0			0		2.84	0.92	2.29032	175	0.0162286	0	37.5	84.8	19.4	1.9	27.6	1	11.7	1.71	3.54	11.95	0	4	2	0	4.5	3	1	0	0	0	0	0	0	0
115	70-80	2	1		0	0	0	0	0	0	25	25	0	3	4.96	2.46	5.3913	208	0.0238462	1	44.5	122.1	23.2	1.9	24.8	0	11.4				0	2	4	0	1	3	0	0	0	0	0	0	0	0	25
116	60-70	2	0	0	0	0	0	0	0	0	28	32	4	1	3.79	1.01	1.54065	130	0.0291538	1	45.2	72	27	1.7	22.9	0	11.5				0	2	2	0	3	3	0	0	0	0	0	0	0	0	28
117	60-70	2	1		1		0	0	0	0	39	47	8		5.62	1.72	5.56436	244	0.0230328	1	33.3	75.5	27	1.2	28.9	1	15.6	5.19	4.03	12.01	0	2	2	0	6	5	1	1	0	0	0	0	0	0	39
118	50-60	2	0	0	0	0	0	0	0	0	26	28	2	1	3.47	1.65	2.01744	245	0.0141633	0	41.6	113.1	22.5	1.8	22.8	0	10.7	3.57	3.08	22.47	0	4	2	0	2	2	0	0	0	0	0	1	0	0	26
119	60-70	2	1	800	1		0	0	0	0			0	1	3.32	0.96	2.01212	302	0.0109934	0	38.9	81	22.3	1.7	26.2	0	11.7	3.41	2.15	27.27	0	4	2	0	4	5	1	0	0	0	0	0	1	1	30
120	60-70	2	0	0	0	0	0	0	0	0	25	31	6	0	2.76	0.78	2.875	225	0.0122667	0	34.4	84.3	19.2	1.8	32.7	1	12	3.54	3.09	11.64	0	3	2	0	4	4	0	0	0	0	0	0	0	0	25
121	70-80	2	0	0	0	0	0	0	0	0	32	36	4	0	2.15	2.85	2.75641	133	0.0161654	0	44.3	94.1	19.6	2.3	27.3	1	11.6	2.13	1.95	15.89	0	2	2	0	2.5	4	0	0	0	0	0	0	0	1	32
122	60-70	2	0	0	1	240	0	0	0	0	33	38	5	0	3.48	1.73	1.22105	191	0.0182199	1	41	75.9	30.4	1.3	22.3	0	11.7	1.28	3.21	9.87	0	3	2	0	4.5	5	1	0	0	0	0	0	0	0	33
123	50-60	2	0	0	1	90	0	0	0	0	28	35	7	0	3.76	1.4	2.17341	180	0.0208889	1	44.5	99.2	28.1	1.6	28.7	1	11.6				0	3	2	0	4	4	0	0	0	0	1	0	0	1	28
124	50-60	2	0	0	0	0	0	0	0	0	22	25	3	1	3.65	1.56	2.60714	197	0.0185279	1	42.5	83.7	23.2	1.8	23.2	0	11.6	1.53	2.43	13.93	0	2	4	0	2.8	2	0	0	0	0	0	0	0	0	22
125	50-60	2	1	600	1	90	0	0	0	0	35	35	0	0	5.85	1.13	3.75	160	0.0365625	1	42.9	123	24.7	1.7	25.3	0	12.1	2.89	1.74	14.11	0	3	4	0	4	5	0	0	0	0	1	0	0	0	35
126	60-70	2	1	800	1	91	0	0	0	1	25	29	4	0	2.71	2.53	2.39823	132	0.0205303	1	43.2	78.8	23	1.9	26.9	1	10.4	3.39	2.14	18.7	0	0	4	0		1	0	0	0	0	0	0	0	0	25
127	60-70	2	0	0	0	0	0	0	0	0	28	33	5	3	2.86	3.22	1.13043	241	0.0118672	0	43.2	93	25.2	1.7	23.5	0	11.2				0	3	2	0	4.3	5	1	0	0	0	0	0	1	1	28
128	60-70	2	1	900	1	75	0	1	0	0	38	40	2	0	2.58	1.41	0.801242	191	0.0135079	0	26.7	312.9	24.3	1.1	34.2	1	12.5	1.76	6.62	12.18	0	2	2	0	1.4	2	0	0	0	0	0	0	0	0	38
129	60-70	2	1	600	0	0	0	1	0	0	23	30	7	0	3.44	2.26	2.43972	248	0.013871	0	41.2	43.2	24.5	1.7	26.2	0	11.2				0	4	4	0	4	5	1	0	0	0	0	0	0	1	23
130	60-70	2	0	0	0	0	0	0	0	0			0	1	2.64	1.84	1.16814	225	0.0117333	0	47.7	107.4	27.7	1.7	26.9	1	11	2.1	1.57	21.16	0	3	2	0	2.5	5	0	0	0	0	0	0	0	0
131	60-70	2	0	0	0	0	0	0	0	0	30	39	9	1	3.67	1.41	1.99457	184	0.0199457	1	42.1	73.1	28.9	1.5	22.7	0	11.8	4.15	2.49	11.19	0	2	2	0	3	4	1	0	0	0	0	0	1	1	30
132	60-70	2	0	0	0	0	0	0	0	0	30	30	0	0	4.54	1.31	3.21986	270	0.0168148	0	39.7	95.4	19.2	2.1	26.2	0	12	3.54	4.12	15.22	0	2	2	1	2.5	1	0	0	0	0	0	1	0	0	30
133	60-70	2	0	0	0	0	0	0	0	0	26	32	6	3	2.1	1.79	1.60305	254	0.00826772	0	45.1	87.3	24	1.9	26.6	0	11.5	2.65	2.24	21.66	0	3		1	2.5	2	0	0	0	0	0	1	0	0	26
134	60-70	2	0	0	0	0	0	0	0	0	27	30	3	0	2.38	1.07	1.32961	209	0.0113876	0	41.4	76.1	25.3	1.6	25.2	0	11.1	2.05	2.66	13.72	0	1	0	0	3	5	0	0	0	0	0	0	0	0	27
135	60-70	2	0	0	0	0	0	0	0	0	33	36	3	0	2.28	1.58	2.13084	194	0.0117526	0	39.8	63	26	1.5	25.2	0	11	1.88	1.96	15.2	0			0			0	0	0	0	0	0	0	0	33
136	50-60	2	0	0	0	0	0	0	0	0	30	30	0	1	6.37	1.73	4.03165	256	0.0248828	1	47.1	95.5	29.3	1.6	24.9	0	12.4	1.42	1.16	20.04	0	2	2	0	5	5	0	0	0	0	0	0	0	0	30
137	70-80	2	0	0	0	0	0	0	0	0	25	25	0	0	3.37	2.74	1.94798	256	0.0131641	0	40.6	94.6	22.7	1.8	25	0	11.1				0			0	0.5	1	0	0	0	0	0	0	0	0	25
138	50-60	2	0	0	0	0	0	0	0	1	29	31	2	3	4.3	1.4	1.56934	130	0.0330769	1	40.4	85.8	18.1	2.2	25.3	0	11.2				0	4	4	0	0.9	1	0	0	0	0	0	0	0	0	29
139	60-70	2	0	0	0	0	0	0	0	0	29	35	6	0	4.44	1.03	3.17143	75	0.0592	1	45.3	85.3	21.1	2.1	31	1	12.1	7.12	1.64	12.38	0	3		0	2.5	1	0	0	0	0	0	0	0	0	29
140	60-70	2	0	0	0	0	0	0	0	0	34	39	5	3	3.1	2.07	3.00971	197	0.015736	0	42.1	95.9	27.9	1.5	28	1	11.7	2.72	1.52	10.46	0	2	2	0	5	3	0	0	0	0	0	1	0	0	34
141	60-70	2	0	0	0	0	0	0	0	0			0	1	2.58	1.59	1.24638	107	0.0241121	1	42.7	74.1	26.8	1.6	31.2	1	12.7	2.41	2.42	13.18	0	4		0	4	4	0	0	0	0	0	0	0	0
142	50-60	2	1	800	1	320	0	0	0	0	33	37	4	0	3.99	2.46	2.50943	170	0.0234706	1	46.6	110.4	24.8	1.9	25.2	0	11.6	2.08	1.53	12.14	0	2	2	0	2	3	0	0	0	0	0	0	0	0	33
143	70-80	2	0	0	0	0	0	0	0	0	28	31	3	1	4.12	3.69	1.6748	310	0.0132903	0	41.8	109.1	27.3	1.5	26.2	0	10.9				0	1	4	0	3	3	0	0	0	0	0	0	0	0	28
144	50-60	2	1	600	0	0	0	0	0	0	22	25	3	1	4.43	1.92	1.20054	157	0.0282166	1	38.6	75.7	21.4	1.8	28.3	1	11.7				0	3	0	0	1.5	2	0	0	0	0	0	0	0	0	22
145	70-80	2	0	0	0	0	0	0	0	0	27	29	2	0	4.16	1.94	2.16667	235	0.0177021	0	38	90.1	24.3	1.6	26.9	1	11.7	0.951	3.41	13.39	0	2	2	0	2.8	3	0	0	0	0	0	0	0	0	27
146	60-70	2	0	0	0	0	0	0	0	0	25	35	10	0	2.39	1.62	1.23196	189	0.0126455	0	41.3	81.5	19.1	2.2	27.1	1	10.6	1.64	1.55	17.41	0	3		1	4.5	1	0	0	0	0	0	0	0	0	25
147	60-70	2	0	0	0	0	0	0	0	0	27	32	5	0	3.41	2.2	2.10494	170	0.0200588	1	48.4	118.5	25.4	1.9	28.2	1	11.9				0	2	4	0	3.5	5	0	0	0	0	0	0	0	0	27
148	60-70	2	0	0	0	0	0	0	1	0	30	34	4	1	3.09	2.57	1.40455	161	0.0191925	1	45.5	107	23.9	1.9	25.7	0	11.5	3.69	2.45	15.9	0	2	2	0	2.5	4	0	0	0	0	0	0	1	1	30
149	70-80	2	0	0	0	0	0	0	0	0	33	38	5	0	5.95	1.65	2.31518	160	0.0371875	1	42	113.2	19.7	2.1	26	0	11.5	4.5	1.53	9.73	0	2		0		1	0	0	0	0	0	0	0	0	33
150	60-70	2	0	0	0	0	0	0	0	0	23	28	5	0	1.96	1.56	1.18788	170	0.0115294	0	43.3	74.9	24.1	1.8	29.3	1	12.2				0	2	2	0	3.6	4	0	0	0	0	0	0	0	0	23
151	60-70	2	0	0	0	0	0	0	0	0	25	30	5	0	5.56	1.97	3.5641	257	0.0216342	1	39.8	77	19.7	2	29.5	1	12				0	3	4	0	2.5	5	0	0	0	0	1	1	0	0	25
152	60-70	2	0	0	0	0	0	0	0	0	30	32	2	0	2.67	1.11	1.35533	212	0.0125943	0	40	49	18.9	2.1	29.7	1	12.6				0	2	4	0	2.3	3	0	0	0	0	0	0	0	0	30
153	60-70	2	0	0	0	0	0	0	0	0	25	25	0	0	3.87	1.91	3.48649	176	0.0219886	1	44.5	78.2	24.2	1.8	30.4	1	12				0	3	2	0	4.5	5	1	0	0	0	1	1	0	1	25
154	70-80	2	0	0	0	0	0	0	0	0	25	30	5	0	3.64	1.61	1.90576	147	0.0247619	1	48.3	97.6	22.8	2.1	23.8	0	11.5	0.86	1.98	13.1	0	3	4	0	3	2	0	0	0	0	0	0	0	0	25
155	60-70	2	0	0	0	0	0	0	0	1	33	34	1	1	3.62	2.1	2.24845	270	0.0134074	0	43.4	102.8	20.5	2.1	25.5	0	10.9	2.46	2.51	21.01	0			0	2	1	0	0	0	0	0	0	0	0	33
156	70-80	2	0	0	0	0	0	0	0	0	32	35	3	1	3.92	2.13	1.86667	192	0.0204167	1	39.6	69.4	28.2	1.4	22.8	0	11.8	2.39	3.06	11.12	0	3	2	0	1.5	3	0	0	0	0	0	0	0	0	32
157	60-70	2	0	0	0	0	0	0	0	0	34	36	2	1	3.78	1.12	1.77465	150	0.0252	1	38	79.5	18	2.1	25.3	0	11.4				0	4	4	0	2.7	2	0	0	0	0	0	1	0	1	34
158	60-70	2	0	0	0	0	0	1	0	0	35	40	5	0	4.15	1.55	3.70536	149	0.0278523	1	40.3	96.9	28.2	1.4	32.2	1	12.1				0	2	2	0	2.5	4	1	0	0	0	1	1	1	1	35
159	60-70	2	1	1600	1	64	0	0	0	0	32	32	0	3	3.61	1.7	2.32903	177	0.0203955	1	42.6	82	17.1	2.5	34.6	1	11.6	3.25	1.29	23.28	0	4	4	0	3	5	0	0	0	0	0	0	0	1	32
160	60-70	2	0	0	0	0	0	0	0	0	30	35	5	0	5.6	1.38	3.29412	163	0.0343558	1	40.2	104.8	23.3	1.7	23.7	0	11.8	2.16	1.8	15.09	0	3		0	6	4	1	1	0	0	0	0	0	1	30
161	50-60	2	0	0	0	0	0	0	0	0	20	23	3	0	3.01	1.05	2.18116	192	0.0156771	0	39.6	71.2	22.3	1.8	26.1	0	11.7				0	2	4	0	4	2	0	0	0	0	0	0	0	1	20
162	60-70	2	0	0	0	0	0	0	0	0	32	38	6	0	5.97	1.06	5.68571	143	0.0417483	1	42.4	91.1	19	2.2	28.4	1	11.8				0	1	2	0	5	5	0	0	0	0	0	0	0	0	32
163	60-70	2	1	800	1	320	0	0	0	0	28	33	5	1	5.06	1.44	4.77358	220	0.023	1	40.6	121.3	23.7	1.7	29.1	1	11.6				0		1	0	2.2	1	0	0	0	0	0	0	0	0	28
164	60-70	2	1	600	1	180	0	0	0	0	32	32	0	1	3.28	1.33	2.27778	245	0.0133878	0	37	71.5	30.4	1.2	24.3	0	11.3				0	2	4	0	1.8	2	0	0	0	0	0	0	0	0	32
165	70-80	2	0	0	0	0	0	0	0	0	35	40	5	3	4.61	2.06	3.46617	281	0.0164057	0	39.4	95.2	24	1.6	24.9	0	11.2	2.04	1.6	10.98	1		2	0	5.5	3	1	0	0	0	0	0	0	1	35
166	70-80	2	1	400	1		0	0	0	0	34	37	3	0	2.7	1.41	1.31068	177	0.0152542	0	37.7	73.9	20.4	1.8	26.4	0	11.6	0.583	1.71	14.69	0	4	2	1	2.5	5	0	0	0	0	1	0	0	0	34
167	60-70	2	0	0	0	0	0	1	0	0	30	33	3	1	3.72	3.72	2.6383	130	0.0286154	1	44.6	109.2	24.4	1.8	22.1	0	11.1	7.49	3.81	11.67	0	2	2	0	2	3	0	0	0	0	0	0	0	0	30
168	60-70	2	0	0	0	0	0	0	0	0	32	37	5	0	3.63	2.21	0.975806	197	0.0184264	1	39.3	60.9	22	1.8	31	1	11	1.32	1.72	13.09	0	3	1	0	3	1	0	0	0	0	0	0	0	1	32
169	70-80	2	0	0	0	0	0	0	0	0	34	39	5	3	4.65	1.1	2.10407	255	0.0182353	1	38.7	106.2	28.7	1.3	25.9	0	11.5				0	3	2	0	4	3	1	0	0	0	0	0	0	0	34
170	60-70	2	0	0	0	0	0	0	0	0	30	30	0	0	3.06	1.25	2.78182	86	0.0355814	1	41	71.4	22.6	1.8	25.4	0	11	3.79	0.8	12.15	0	4	2	0	0.7	2	0	0	0	0	0	0	0	0	30
171	70-80	2	0	0	0	0	0	0	0	0	33	33	0	3	2.78	1.67	2.224	161	0.0172671	0	38.4	47.3	20.9	1.8	26.4	0	11.9	2.33	1.78	12.49	0	2	4	0	5	1	0	0	0	0	0	0	0	0	33
172	50-60	2	1	800	1	320	0	0	0	0	28	33	5	0	1.34	2.46	0.802395	232	0.00577586	0	38.6	95.8	22	1.8	30.4	1	11.7	2.43	2.79	13.82	0	2	4	0	1.5	2	0	0	0	0	0	0	0	0	28
173	50-60	2	0	0	0	0	0	0	0	0	30	36	6	0	1.92	1.76	0.780488	152	0.0126316	0	42.8	81	22.5	1.9	20.4	0	11.2	0.978	2.56	14.73	0	3	3	0	2.2	4	1	0	0	0	0	0	1	1	30
174	70-80	2	1	400	0	0	0	0	0	0	29	35	6	1	2.69	1.35	1.52841	169	0.0159172	0	41.9	83.2	18.1	2.3	24.8	0	11.6	2.15	1.57	15.03	0	3		0	2.5	2	0	0	0	1	0	0	0	0	29
175	50-60	2	1	300	0	0	0	0	0	0	30	41	11		3.2	2.16	2.37037	208	0.0153846	0	44.7	73.8	20.6	2.2	27	1	13	2.84	1.94	14.82	0		2	0	3	2	0	0	0	0	0	0	0	0	30
176	50-60	2	0	0	1		0	0	0	0	33	35	2	3	2.34	1.69	1.08333	201	0.0116418	0	44.6	71.9	21.9	2	27	1	11.8	2.33	2.52	19.19	0	3	4	0	1.3	2	0	0	0	0	0	0	0	0	33
177	60-70	2	0	0	0	0	0	0	0	0	35	38	3	1	1.9	1.57	1.12426	126	0.0150794	0	39.6	78.7	24.5	1.6	29.8	1	12.2	5.75	1.6	21.32	0	2		0	1.2	1	0	0	0	0	0	0	0	0	35
178	60-70	2	0	0	0	0	0	0	0	0	35	45	10	3	3.24	1.12	2.06369	98	0.0330612	1	43.8	66.1	26.3	1.7	25	0	11.7	1.03			0	3	4	0	1.7	2	0	0	0	0	0	0	0	0	35
179	60-70	2	0	0	0	0	0	0	0	0	30	33	3	3	2.78	1.96	2.48214	246	0.0113008	0	46.9	105	23.3	2							0			0	1	1	0	0	0	0	0	0	0	0	30
180	60-70	2	1	800	0	0	0	0	0	0	34	34	0	0	3.61	1.7	1.84184	169	0.0213609	1	45.9	91	22.9	2	27.5	1	11.1				0	4	1	0	1.5	2	0	0	0	0	0	0	0	0	34
181	60-70	2	0	0	0	0	0	0	0	0	22	38	16	1	7.88	1.74	4.63529	254	0.0310236	1	46.8	78.8	20.8	2.2	22.4	0	10.9	1.78	2.37	17.67	0	2	4	0	4	4	1	0	1	0	1	1	1	1	22
182	40-50	2	1		1		0	0	0	0	32	35	3	0	2.6	2.07	1.49425	295	0.00881356	0	39.5	97.7	17.1	2.3	25.2	0	10.9	5.36	3.34	17.33	0	2	0	0	3.5	4	0	0	0	0	0	1	0	0	32
183	60-70	2	1		1		0	0	0	0	38	41	3	0	3.45	1.9	1.66667	190	0.0181579	1	39.6	54.8	21.1	1.9	30.4	1	12.1	2.03	2.06	15.99	0			0	1.2	1	0	0	0	0	0	0	1	1	38
184	60-70	2	0	0	0	0	0	1	0	0	30	30	0	0	2.39	1.95	1.25789	156	0.0153205	0	38.9	60.8	19.5	2	26.5	0	11.2	2.15	3.14	16.86	0	3	2	0	2	2	1	0	0	1	0	0	0	0	30
185	50-60	2	0	0	0	0	0	0	0	0	27	30	3	1	2.93	2.48	1.50256	182	0.0160989	0	43.1	68.2	17.9	2.4	26.7	1	11.2				0	2	2	0	1	2	0	0	0	0	0	0	0	0	27
186	60-70	2	0	0	0	0	0	1	0	0	28	30	2	0	5.79	1.92	2.33468	202	0.0286634	1	38.6	109.8	26.4	1.5	21.9	0	11.4				0		4	0	1.5	2	0	0	0	0	0	0	0	0	28
187	60-70	2	1		1		0	0	0	0	28	32	4		3.3	2.37	1.71875	241	0.0136929	0	39.9	66.1	25.8	1.5	27.4	1	11.5	2.3	9.88	11.13	0	2	0	1	4	4	0	0	0	0	0	0	0	1	28
188	60-70	2	0	0	0	0	0	0	0	0	28	38	10	3	4.06	2.12	1.71308	181	0.0224309	1	44.1	121.4	28.2	1.6	29.4	1	12.3	2.46	4.09	11.79	0	2	2	0	7.5	5	0	0	0	0	0	0	0	0	28
189	60-70	2	0	0	0	0	0	0	0	0	30	37	7	0	2.27	1.71	1.07075	229	0.00991266	0	46.1	77.8	22.8	2	20.7	0	10.5	2.22	1.42	13.11	0	2	2	0	2	5	1	0	0	0	1	1	0	1	30
190	60-70	2	0	0	1	480	0	0	0	0	25	27	2	3	3.82	3.23	2.23392	181	0.021105	1	42.2	110.7	23.2	1.8	24.8	0	11.7	2.34	2.68	11.87	0	2		0	2	4	0	0	0	0	0	0	0	0	25
191	60-70	2	0	0	0	0	0	0	0	0	26	32	6	1	4.57	1.82	1.41486	143	0.031958	1	43.5	78.6	18.2	2.4	35.1	1	12.3	4.62	1.99	13.14	0	3		0	3.8	5	0	0	0	0	0	0	0	0	26
192	60-70	2	1	400	1	30	0	0	0	0	25	27	2	1	4.64	1.26	2.54945	217	0.0213825	1	40.2	88.3	17.9	2.2	29.4	1	11.4				0	3	0	0	2.5	5	0	0	0	0	1	0	0	1	25
193	50-60	2	0	0	0	0	0	0	0	0	27	33	6	0	5.73	2.5	4.54762	419	0.0136754	0	39.3	80.6	22.3	1.8	26.1	0	10.9				2	4	2	0	5	4	0	0	0	0	0	1	0	0	27
194	50-60	2	0	0									0	1	2.66	1.17	1.064	162	0.0164198	0	38.4	114.2	29.5	1.3	23.8	0	10.9	4.3	1.87	10.24	0	2	2	0	4.5	4	0	0	0	0	0	0	0	0
195	50-60	2	0	0	0	0	0	0	0	0	33	34	1	3	3.36	1.88	2.87179	228	0.0147368	0	38.9	112.8	25.8	1.5	29.5	1	11.3				0	2	0	1	2.2	3	1	0	0	0	0	0	0	1	33
196	60-70	2	0	0	0	0	0	0	0	0	32	35	3	3	4.24	2.82	2.25532	130	0.0326154	1	40.7	118.5	25	1.6	26	0	12.6				0	3	2	0	3	3	0	0	0	0	0	0	0	0	32
197	60-70	2	0	0	0	0	0	0	0	0	27	33	6	0	2.46	2.5	0.87234	186	0.0132258	0	39.4	99.5	33.8	1.2	27.8	1	11.4				0	4	4	0	3	3	0	0	0	0	0	0	0	1	27
198	60-70	2	1	800	1	80	0	0	0	1			0	1	4.45	1.19	1.78	146	0.0304795	1	41.2	73.6	15.9	2.6	22.1	0	10.5	1.1	1.87	14.72	0			0			0	0	0	0	0	0	0	0
199	70-80	2	0	0	0	0	0	0	0	0	33	33	0	3	5.88	2.28	4.94118	224	0.02625	1	38.8	59.9	23.4	1.7	22.3	0	11.5				0	3		0	1.2	1	0	0	0	0	0	0	0	0	33
200	60-70	2											0	1	3.26	1.47	1.42982	196	0.0166327	0	36.4	79.1	21.3	1.7	35.7	1	11.4	3.64	5.35	8.63	0	3	2	0	3	5	0	0	0	0	0	0	0	0
201	70-80	2	0	0	0	0	0	0	0	0	30	30	0	1	1.18	1.49	0.802721	137	0.00861314	0	48.6	64.5	24.4	2	24.5	0	11.8	1.34	2.58	15.49	0	0		0	2	1	0	0	0	0	0	0	0	0	30
202	60-70	2											0	3	5.23	1.4	3.51007	190	0.0275263	1	40.8	87	19.3	2.1	33.2	1	11.7				0	2		0	0.8	2	0	0	0	0	0	0	0	0
203	60-70	2	0	0	0	0	0	0	0	0	32	32	0	1	3.2	1.62	2.28571	243	0.0131687	0	41.8	92.1	20.8	2	28.5	1	10.4				0	0	0	0	0.6	2	0	0	0	0	0	0	0	0	32
204	70-80	2											0	3	2.85	1.01	1.75926	180	0.0158333	0	37	88	26.1	1.4	35.4	1	11.7				0	3	4	0	2.5	4	1	0	0	0	0	0	0	0
205	60-70	2											0	3	3.39	1.66	3.35644	159	0.0213208	1	41.3	65.5	21.1	2	30.1	1	11.8	6.21	2.34	9.57	0	3	2	0	3	4	0	0	0	0	0	0	0	1	20
206	60-70	2	0	0	1	320	0	0	0	0	28	33	5	1	2.55	1.58	1.53614	195	0.0130769	0	36.5	126.7	16.5	2.2	26.9	1	11.4				0	2	2	0	1.5	1	0	0	0	0	0	0	0	0	28
